# Supplementary material for: Hippocampal-neocortical interactions sharpen over time for predictive actions
Source: Nat Commun. 2019 Sep 5;10:3989. doi: 10.1038/s41467-019-12016-9 (PMC6728336; doi:10.1038/s41467-019-12016-9)
Supplement: Supplementary file 4 — Source Data [file 41467_2019_12016_MOESM4_ESM.xlsx]

## Sheet: Fig 1d
Figure 1d (RT in scanner)
While choice RT was similar for predictive and nonpredictive actions immediately after training, it was faster for predictive vs. nonpredictive actions after a 3-day delay.
	Timescale	No delay	No delay	3-day delay	3-day delay
	Predictiveness	Predictive	Nonpredictive	Predictive	Nonpredictive
	Participant 1	478.19	532.866	465.162	502.202
	Participant 2	593.252	502.218	602.154	614.769
	Participant 3	444.834	399.61	458.069	445.611
	Participant 4	388.967	461.755	380.245	447.824
	Participant 5	256.733	263.435	258.184	322.62
	Participant 6	373.617	379.809	377.333	358.578
	Participant 7	362.305	397.985	369.869	395.225
	Participant 8	387.749	375.526	413.5	404.851
	Participant 9	208.133	211.396	194.906	304.603
	Participant 10	289.698	293.598	258.094	298.964
	Participant 11	213.701	233.823	226.957	300.482
	Participant 12	299.764	262.455	232.761	304.918
	Participant 13	422.262	380.002	356.201	361.371
	Participant 14	453.6	466.115	416.218	465.164
	Participant 15	572.707	514.519	514.217	535.647
	Participant 16	532.77	505.519	546.29	590.658
	Participant 17	493.217	449.653	459.357	440.57
	Participant 18	472.759	484.246	444.04	551.874
	Participant 19	280.911	310.552	303.488	315.851
	Participant 20	395.332	643.373	477.551	575.413
	Participant 21	316.831	331.898	299.784	362.632
	Participant 22	326.173	361.871	300.027	255.42
	Participant 23	382.804	385.723	319.244	323.247
	Participant 24	503.138	363.13	457.241	468.946

## Sheet: Fig 2a
Figure 2a (Stimulus-evoked responses)
Percent signal change of stimulus-evoked responses was estimated by FIR models in which each block and subsequent fixation period was modeled by 27 delta functions, one for each TR. Within each ROI, stimulus-evoked BOLD activity was similar during blocks of predictive and nonpredictive actions, both immediately after training and three days after training.
	Hippocampus / No delay / Predictive
	TR	1	2	3	4	5	6	7	8	9	10	11	12	13	14	15	16	17	18	19	20	21	22	23	24	25	26	27
	Participant 1	0.00958646	-0.00288402	0.0179055	0.0367731	0.0284767	0.0150118	0.0327057	0.0357789	0.0299331	0.0320111	0.0407261	0.0389965	0.0457824	0.0621091	0.0388906	0.0316186	0.0339106	0.0158353	0.00134448	0.0105406	-0.000643133	-0.0181353	-0.00673988	-0.00539647	0.00026465	0.0121929	0.00421501
	Participant 2	0.00610203	-0.00933749	-0.0153781	0.00146691	-0.0124028	-0.0310893	-0.012798	-0.00329496	-0.00238084	-0.00118095	-0.00667858	-0.00219747	-0.00572762	-0.00305687	-0.0132466	0.00517043	0.0163501	0.00496288	-0.00447464	-0.00405046	0.00665661	0.00460407	0.0138621	0.0302004	0.0198831	0.0168423	0.0113549
	Participant 3	-0.00676523	-0.0149305	-0.0188897	-0.0189857	-0.019625	-0.0221921	-0.0265613	-0.0221872	-0.0163291	-0.0284142	-0.0230815	-0.0237291	-0.0180003	-0.0188526	-0.0239243	-0.0250657	-0.0249787	-0.0213922	-0.0230829	-0.0209781	-0.00857128	-0.0164255	-0.00510394	0.00144037	0.00340942	0.00377799	-0.000854247
	Participant 4	-0.0120079	-0.0258937	-0.00498659	-0.00617729	-0.0263235	-0.0132312	-0.0170819	-0.0129192	0.00497282	-0.0103534	-0.00949357	-0.013531	-0.0112242	-0.0152257	-0.025721	-0.00162568	-0.00154349	0.0143148	0.0119825	0.00771788	-0.00241387	-0.00421758	-0.00554485	-0.00065127	0.0100658	0.0124219	0.00738049
	Participant 5	0.00793913	0.00755754	0.0102017	0.000810138	-0.00593078	0.0178962	0.00900834	0.00967662	0.0136997	0.0135012	0.00735121	0.0254506	0.0286633	0.0168639	0.00248992	0.0125437	0.00950806	0.0137736	-0.0063419	-0.00918778	-0.00866812	0.00130579	0.00202228	-0.0191385	-0.0034527	0.00334959	0.0117399
	Participant 6	-0.0228993	-0.0449438	-0.0275947	-0.0261373	-0.0164103	-0.000152142	0.0110286	0.0108804	0.00929466	0.0259354	0.0205297	0.0216631	0.0146292	0.0117952	0.0114803	0.0160312	0.013874	0.00807667	0.0219274	0.0142539	0.0101037	0.0117599	0.0130712	-0.00262233	-0.00847332	-0.00240015	0.00063945
	Participant 7	-0.0580651	0.0843285	-0.0176031	0.0132804	-0.0146665	0.0505697	0.0519721	0.130107	0.0741421	0.136919	0.0767735	0.0413413	-0.0794726	0.0548367	0.0863851	-0.0685001	-0.158686	0.0462192	0.0569781	0.0187099	0.00103561	-0.0317818	-0.0332386	-0.0147766	0.0560307	0.0499352	0.0360785
	Participant 8	-0.00536426	-0.00151134	0.0166533	0.0161081	0.00821772	-0.0573857	-0.000668654	0.0244536	-0.0148317	0.00886369	-0.0246048	-0.0983448	0.0052408	0.00134268	-0.0375095	-0.112342	0.0131898	-0.0525344	-0.211178	-0.0345483	-0.00512082	-0.0252466	-0.140266	-0.00536964	-0.009697	-0.0134516	-0.00935596
	Participant 9	0.0209803	0.0165338	0.00404082	-0.000548576	0.00908009	0.0235493	0.0178801	0.0161723	0.0201628	0.0188327	0.00807233	-0.00881434	-0.00480109	0.0015604	0.0136733	0.00223686	-0.00280215	0.00647028	0.0202517	0.00562387	0.0035748	-0.00153999	0.00769727	0.00322804	0.00634408	-0.0114014	-0.00906992
	Participant 10	-0.00516317	-0.00132011	0.0107831	0.0128931	0.00766548	-0.00433522	0.00345438	0.0133171	0.00894444	0.0090932	0.0154363	0.00529822	-0.00304141	0.0133778	0.00592818	-0.000710977	0.0052991	0.00958462	0.0052984	0.00287947	0.00387416	-0.00714392	0.00308906	0.00696796	0.0138447	0.0207551	0.00838317
	Participant 11	-0.029335	-0.0487338	-0.0463	-0.0272464	0.00882476	0.0155918	0.00779088	0.00416887	-0.0045991	-0.00548867	-0.000463359	0.00746182	-0.000190528	0.0140853	0.0114637	0.00545953	-0.00174506	-0.00368819	-0.000883791	-0.00126559	0.00605532	0.00590006	0.014708	0.0115971	-0.00264262	0.00390998	-0.00353472
	Participant 12	-0.00686404	-0.0493107	0.0110229	0.00156477	-0.00727811	-0.0160127	-0.00989509	-0.0102135	-0.00549047	0.00281372	0.00138955	-0.0122923	0.00429882	0.00441001	-0.00377239	0.0124613	0.00196117	-0.00206325	1.58135e-05	-0.0174933	-0.0214739	-0.00664888	-0.00167747	-0.000353904	-0.0147658	-0.00583059	-0.00142048
	Participant 13	0.00612453	0.00554823	-0.00886133	-0.0136125	-0.00235163	-0.00677244	-0.0203791	-0.0116685	0.0024597	0.000703032	-0.0065691	-0.00986811	-0.0138252	-0.0084936	0.000787026	0.000161151	0.00573046	0.0108521	0.00117184	0.00450456	0.000150206	0.0085549	0.00166459	-0.00685408	-0.00267505	0.00535643	0.0084041
	Participant 14	-0.000396811	-0.00651476	-0.0040824	0.00430569	0.0138373	0.0179647	0.0170105	0.0128072	0.0172568	0.0254114	0.0227789	0.0138902	0.00255659	0.00767584	0.0107177	0.0097254	-0.00369726	-0.00250826	0.00407566	-0.0157406	-0.0136783	-0.0169692	-0.0085046	-0.0150137	-0.00701007	-0.00952633	-0.00440316
	Participant 15	0.025296	0.0222462	0.0211136	0.00020486	-0.0272221	-0.0300498	-0.0316874	-0.0295337	-0.0205754	-0.0328072	-0.0478638	-0.0458768	-0.0260918	-0.014029	-0.000655948	-0.0128673	-0.0276985	-0.0322767	-0.00710836	0.00987979	-0.00130385	0.0138311	0.0172194	-0.0139712	-0.083453	0.00383845	-0.00334301
	Participant 16	-0.000115072	0.00913568	-0.0161207	-0.0237415	-0.0388393	-0.0546811	-0.0449757	-0.0436708	-0.0414811	-0.032701	-0.0299798	-0.0336947	-0.0235452	-0.0305149	-0.0236447	-0.0319042	-0.035151	-0.0329028	-0.0374751	-0.020331	-0.0209588	-0.0216487	-0.022546	-0.0238246	-0.0223039	-0.0158588	-0.00277363
	Participant 17	-0.00551401	-0.0010426	0.00236778	0.00257611	-0.00113645	-0.00818438	-0.0011876	-0.0137995	-0.0114659	-0.0159048	-0.0237627	-0.0308228	-0.0208799	-0.0166601	-0.0157488	-0.0124284	-0.0243093	-0.0142968	-0.00754812	-0.00563568	-0.00382001	0.00291759	0.0131423	0.0042868	0.0165743	0.0110496	0.00863535
	Participant 18	0.000120278	0.0116542	0.0168914	0.0101614	0.000115475	0.0114926	-0.00770867	-0.0216426	-0.00983911	-0.00643741	-0.0110211	-0.00444007	-0.0278088	-0.0289721	-0.036454	-0.0291417	-0.0147589	-0.012823	-0.0618286	-0.00777329	0.00297695	-0.0125056	-0.0286485	0.00598072	-0.00418838	0.00721907	-0.00225045
	Participant 19	0.0111818	0.0174208	0.0227275	0.0243367	0.016116	0.0219963	0.0200384	0.00814839	0.00985832	0.0122521	0.0128006	0.0196708	0.0259301	0.0160714	0.0132193	0.0148683	0.00521578	0.00899123	0.0124127	0.0194597	0.014035	0.0104125	-0.00352765	-0.00455953	-0.00557231	-0.00985883	-0.0148153
	Participant 20	-0.00303548	-0.010971	-0.00948676	0.00280708	0.00763196	0.000353212	-0.0181941	0.0129124	0.0086003	0.00307944	-0.000442595	-0.00989389	-0.00802768	0.0148246	0.00307418	-0.00466542	0.00366026	0.00240174	0.00890626	0.0193134	0.00787146	0.00757825	0.0131748	0.0033611	-0.000417527	-0.00450237	0.00309047
	Participant 21	0.0135017	-0.00100681	0.00246778	0.010823	0.0155695	0.00323123	0.000614844	0.0102097	0.00499689	-0.000100159	-0.00560046	0.00387177	0.0105674	0.0230716	0.0353203	0.0190486	0.0268839	0.0315604	0.0187242	0.00516374	0.0129294	0.00935773	0.0237871	0.0248686	0.00994045	-0.00831067	-0.00429965
	Participant 22	0.00188223	0.00166067	0.00209873	-0.00333248	-0.00195742	-0.00028879	0.000330452	-0.00869334	0.00241349	0.00374221	0.00665942	0.0149114	0.000290627	-0.0119341	0.0127169	0.0229574	0.0228364	0.0144479	0.0037158	0.0137319	0.0135561	0.0193167	0.00976835	0.0052345	0.00311695	0.00935817	0.0103102
	Participant 23	-0.00219234	-0.0116801	-0.014565	-0.0221154	-0.0184135	-0.0146645	-0.0230532	-0.0278139	-0.0203307	-0.0141672	-0.0127228	-0.00195954	-0.0122921	-0.0112821	-0.0082568	-0.0130472	-0.0141186	-0.0158598	-0.0178543	-0.0239706	-0.0195158	-0.0104709	0.00800824	0.000199165	-0.0104082	-0.0182734	-0.0168487
	Participant 24	0.0634246	0.0495012	0.0647579	0.0618329	0.0436252	0.0310259	-0.00700289	0.0112822	0.0286348	0.0269013	0.0288272	0.0270923	0.0163908	0.0130986	0.0157501	0.0302024	0.0399506	0.0247148	0.00272465	0.0113078	0.0149054	-0.00494942	0.0169828	0.0223592	0.0223976	0.0246451	-0.0260277
	Hippocampus / No delay / Nonpredictive
	TR	1	2	3	4	5	6	7	8	9	10	11	12	13	14	15	16	17	18	19	20	21	22	23	24	25	26	27
	Participant 1	-0.0250335	-0.0248241	-0.0183119	-2.3865e-05	0.0139675	0.0127909	0.01163	0.0170846	0.00348821	0.0215558	0.0317147	0.0297041	0.0354648	0.0287864	0.017983	0.0119053	-0.000233639	-0.00867308	-0.0142672	-0.030421	-0.0237806	-0.0195664	-0.0150627	-0.0239036	-0.0167429	-0.00884323	-0.00421501
	Participant 2	0.0128977	0.022592	0.0216506	0.0334963	0.0185385	0.00207209	-0.000730299	0.0132796	0.0214945	0.00558025	0.0105224	0.0151367	0.0159779	0.0210966	0.00931743	-0.00058048	-0.00645631	-0.0114267	-0.00810216	-0.0165614	-0.0226727	-0.0085036	0.00134525	0.00797987	-0.00309352	-0.0118084	-0.0113549
	Participant 3	-0.00381663	-0.019408	-0.0130901	-0.0118813	-0.0158309	-0.0223398	-0.0265636	-0.03323	-0.0360914	-0.0238777	-0.0286262	-0.0288078	-0.0254961	-0.029383	-0.0331503	-0.0388208	-0.0399685	-0.0282064	-0.0109268	0.00669062	0.0117945	0.0158174	0.00099373	-0.00865573	-0.00635025	-0.00289704	0.000854247
	Participant 4	-0.00849567	0.00357951	0.00025052	-0.00136757	-0.00356659	-0.00375075	0.000307217	-0.00541444	-0.0102556	-0.00499182	-0.00105004	-0.00686508	-0.00733134	-0.00883134	0.00131658	-0.00269651	-0.0222914	-0.0163076	-0.013147	-0.00303844	0.00279539	0.00750776	-0.00618357	0.0022192	0.0058206	-0.00237078	-0.00738049
	Participant 5	0.0307428	0.0131355	0.006833	0.0021672	0.00385865	0.00829807	0.00402897	0.00351564	-0.0123728	-0.00648001	0.00194703	0.0138164	0.0194126	0.0213637	0.00362127	0.000325691	0.00228716	0.00604475	-0.0103848	-0.0140149	-0.00741212	-0.0248998	-0.00404426	-0.00899839	-0.00418387	-0.00923633	-0.0117399
	Participant 6	-0.00211404	-0.00473492	-0.0127115	-0.00417132	0.00330003	0.023312	0.0276626	0.0193214	0.0228658	0.0279991	0.010135	0.0145048	0.0194775	0.0090172	0.00593759	0.0124586	-0.00163369	-0.00881224	-0.00682814	-0.0229231	0.00279598	-0.00208662	-0.00596998	-0.0170834	-0.0370575	-0.0399897	-0.00063945
	Participant 7	-0.0272799	-0.0424456	-0.0393997	0.110916	-0.00412186	-0.0626828	0.0673594	0.0338405	-0.00589601	-0.0185475	-0.0563712	0.0227362	-0.0308549	-0.0646618	0.00786491	-0.00771362	0.0294326	0.0402928	0.0664124	0.0387356	0.0324857	-0.0565772	-0.0565563	-0.0235215	-0.0836385	0.057279	-0.0360785
	Participant 8	0.00561519	0.0134141	0.00124925	0.0266743	0.0302503	0.0198631	0.00437397	-0.0348036	0.0166244	0.0704671	0.0256069	0.0102906	0.0480582	0.0317487	-0.0473568	0.0287608	0.00365206	-0.0168486	0.040336	-0.0223766	-0.0364502	0.010248	0.0122787	-0.00457138	-0.0565281	0.0186095	0.00935596
	Participant 9	-0.00883152	-0.00293983	0.00408095	0.019408	0.0137065	0.000824647	-0.0131383	-0.0122862	0.0046295	-0.0140858	-0.0192066	-0.00711116	0.0016833	-0.00209341	-0.0195105	-0.0134811	-0.0121028	-0.0127386	-0.00576333	-0.0252825	-0.00870586	-0.00208482	0.0135149	0.0108786	0.0032147	-0.000150908	0.00906992
	Participant 10	-5.87817e-05	0.00811536	0.0175963	0.0100509	0.00799072	-0.00181204	0.00666028	0.0152027	0.015358	0.0117764	0.00916104	0.00219772	0.00852664	0.0233727	0.0191654	0.016479	0.0242127	0.0160779	0.0102294	0.0131569	0.00857919	0.00943953	0.00440434	0.0158777	0.00888807	0.0053481	-0.00838317
	Participant 11	0.0139638	0.00671875	-0.00531204	-0.0128792	-0.0200667	-0.0252295	-0.0209499	-0.0253305	-0.0258961	-0.032576	-0.040085	-0.0328289	-0.0294837	-0.0254048	-0.0369878	-0.0308906	-0.0132348	-0.00602545	-0.000236823	0.0128929	0.0176339	-0.00125593	-0.00232698	0.00660704	0.0148918	0.0197286	0.00353472
	Participant 12	0.004051	-0.0161464	-0.0037252	-0.00970395	0.00191359	0.0149413	0.00963095	-0.00291205	-0.0261127	-0.007772	-0.00362141	0.012771	-0.013242	0.00199638	0.0101242	-0.0214809	-0.0369274	-0.00998039	-0.0107757	-0.00601149	-0.00624418	-0.00206961	-0.000215479	-0.00174221	-0.00265272	-0.0036254	0.00142048
	Participant 13	-0.00699804	-0.0211548	-0.00453067	-0.00416358	-0.0125127	-0.0138618	-0.0153547	-0.00880669	-0.00480299	-0.0218699	-0.0337613	-0.0254298	-0.0216233	-0.0156985	-0.019969	-0.0118341	-0.0145594	-0.00582206	-0.00990835	-0.00282095	-0.00313597	0.000348482	-0.0059882	-0.00564364	-0.00875805	-0.0154036	-0.0084041
	Participant 14	-0.00092735	-0.00707084	-0.00233278	0.008518	0.00649621	-0.00266298	-0.00853709	-0.00845753	0.00182786	0.00476289	0.016536	0.0179049	0.0219542	0.0158373	0.0118284	0.00417511	-0.00145958	0.00478572	0.0166024	0.0095573	0.00205872	-0.00541596	-0.00552555	0.0031139	-0.00596736	0.00137655	0.00440316
	Participant 15	-0.00221699	-0.00166591	0.00358131	-0.00176592	-0.00543282	-0.00372486	-0.0173754	-0.0233714	-0.0158823	-0.011003	-0.0149468	-0.00719229	-0.0160025	-0.00752104	-0.0014806	0.0020716	0.000984324	0.00989249	0.00833092	0.00620229	0.0126626	0.0253944	0.0148192	-0.000194456	-0.0144879	-0.014936	0.00334301
	Participant 16	-0.00166024	-0.00748911	-0.0184641	0.00116984	-0.00499972	-0.0252507	-0.0333329	-0.0282738	-0.0376659	-0.0500282	-0.0562114	-0.0547762	-0.0489347	-0.0325816	-0.0244409	-0.021211	-0.0198324	-0.0122061	-0.0050742	-0.00153073	-0.00118999	0.00143834	0.00370497	-0.0149077	-0.00652749	-0.00175484	0.00277363
	Participant 17	0.00632954	0.00408458	0.00983705	0.00739748	0.000538957	0.00849051	0.0135631	0.0134651	0.00908945	0.00911091	0.00991866	-0.000492811	0.00311284	-0.0114775	-0.0118913	-0.0102347	-0.0188741	-0.0157221	-0.0225819	-0.00801282	-0.00972774	-0.0165983	-0.0193158	-0.00462053	-0.0142093	-0.0267068	-0.00863535
	Participant 18	-0.0030492	-0.00140038	-0.00506211	0.00167208	-0.000512215	0.00198698	0.00606497	-0.00766036	-0.0121149	-0.00915664	-0.0011331	-0.00402742	-0.0133984	-0.01409	-0.0238332	-0.0280809	-0.0222619	-0.0281468	-0.0110754	-0.00372982	-0.0156274	-0.0129021	-0.000495902	-0.00309532	-0.0104807	-0.000738171	0.00225045
	Participant 19	-0.0119061	-0.00640491	-0.00303619	0.0103676	0.0339273	0.0256475	0.0148677	0.00719374	0.0101904	0.0144077	0.0135178	0.0136236	0.00424171	0.0144287	0.0137193	0.0186035	0.0270317	0.0338235	0.0302364	0.0125186	0.00770868	0.0024513	-0.0392088	0.013634	0.0285702	0.0163134	0.0148153
	Participant 20	-0.00518194	0.0102413	-0.0113551	-0.0300388	-0.0293902	-0.0187911	-0.0204551	-0.00519805	-0.024893	-0.0221997	-0.024738	-0.0160452	-0.022428	-0.022084	-0.0123211	-0.0126996	-0.0323994	-0.017108	-0.00461588	-0.00195642	0.0020656	-0.00308586	-0.0126559	-0.00408353	-0.0128734	-0.013278	-0.00309047
	Participant 21	0.00777965	-0.00667007	-0.0128675	-0.0131389	0.0129571	0.0358628	0.0202247	0.002015	0.0053113	0.0134224	0.0231829	0.0260885	0.0279901	0.0106552	0.0235825	0.0179968	0.0230442	0.0231227	-0.00966309	-0.00827873	-0.00508473	0.013486	-0.00252056	-0.00554696	0.000557177	0.0180552	0.00429965
	Participant 22	0.00541343	0.00522465	0.00549603	0.0093452	0.00813412	0.00614161	0.0037443	0.0153474	-0.00201049	-0.00632935	-0.00116459	-3.59843e-05	0.0105571	0.0137284	0.00418679	0.012998	0.0292829	0.0214718	0.0172438	0.0122717	0.00842404	0.0125861	0.00726382	0.000736844	0.00766068	0.00103718	-0.0103102
	Participant 23	-0.00788073	0.00371666	-0.0046186	-0.0159432	-0.0131258	-0.0175797	-0.0197359	-0.0216837	-0.0319348	-0.041479	-0.0344897	-0.0324632	-0.0288274	-0.0169254	-0.0134446	-0.028218	-0.0376205	-0.0188309	-0.0217588	-0.0162768	-0.0169489	-0.0129885	-0.00794018	-0.00645617	-0.00297967	0.0103792	0.0168487
	Participant 24	0.00408827	-0.0108609	0.00206986	0.000231378	-0.00528692	0.00118508	0.0107258	0.00383295	0.0144766	-0.00218372	0.00800359	0.0292062	0.0325008	0.02286	0.0239766	0.0303247	0.019753	0.0239033	0.0328603	0.0205979	0.0516047	0.0520031	0.0729805	0.0603415	0.040586	0.0219513	0.0260277
	Hippocampus / 3-day delay / Predictive
	TR	1	2	3	4	5	6	7	8	9	10	11	12	13	14	15	16	17	18	19	20	21	22	23	24	25	26	27
	Participant 1	-0.00909059	-0.0260147	-0.0233958	-0.0161006	-0.0041937	-0.0298166	-0.0286309	-0.0098109	-0.00977166	-0.0130897	-0.0299396	-0.0402176	-0.0413804	-0.0228073	-0.0347735	-0.0498143	-0.0308745	-0.0278074	-0.0386169	-0.0261599	-0.0206889	-0.0308877	-0.0115827	0.0171747	0.0191594	0.0152707	0.0134412
	Participant 2	0.00848286	0.00972616	0.00928072	0.0125014	0.00806224	-0.00663384	-0.0109502	0.000385904	0.000573741	-0.0120905	-0.0229215	-0.0127756	-0.0129674	-0.0141022	-0.00912799	-0.020664	-0.0120548	-0.0312366	-0.0338888	-0.0197121	-0.0117661	-0.0154243	-0.0210734	-0.00958674	-0.00846842	0.000120003	-0.000264116
	Participant 3	0.00802947	-0.00261379	-0.000290054	0.00643516	0.00995415	5.01352e-05	-0.0143421	-0.026374	-0.0216234	-0.0224419	-0.00182779	0.00543879	-0.00336692	0.00271978	-0.0113712	-0.00800277	-0.0177291	-0.0118095	-0.00379006	0.0113022	0.0241431	0.0268966	0.0289601	0.0166682	0.0109254	0.00744185	-0.00503681
	Participant 4	-0.00105103	0.00929225	0.00676595	0.0105684	0.0262856	0.0173465	-0.0108645	0.00134624	0.0077156	0.00561887	0.00428867	0.00331307	0.000640035	0.00584306	0.00791222	-0.00378381	-0.0108028	-0.0104062	-0.00333135	-0.0151868	-0.0341511	-0.00461713	-0.00891964	0.0017698	-0.00711714	-0.000536454	0.00530515
	Participant 5	0.0150938	0.0177592	0.0229274	0.00986233	0.00708179	0.0263721	0.0258126	0.00324922	-0.00289666	0.002732	0.00714828	0.0276093	0.026256	0.0118736	0.00891646	0.00896518	0.00439573	-0.000593003	0.00735248	0.0118968	0.0115769	0.00239473	0.0102265	0.00360964	-0.0172974	-0.00413422	-0.00819397
	Participant 6	-0.0157817	-0.0343109	-0.0305642	-0.0309937	-0.0338313	-0.0411681	1.86951e-05	0.0352166	0.024163	0.0197223	0.00232667	-0.00117712	0.000444279	-0.00893034	-0.00624694	-0.0367028	-0.0219722	-0.0238766	-0.00692094	-0.0061232	-0.0100042	0.00690719	-0.0115717	-0.00583189	-0.012903	0.00285172	0.0110509
	Participant 7	0.0582103	0.0292164	0.0331002	0.0558755	-0.00679279	-0.0283155	0.0812353	-0.0435122	-0.033712	-0.0326602	0.0285459	0.0182704	0.0223387	-0.0458867	-0.0653946	-0.0618184	-0.0602805	0.0451564	-0.0833646	-0.178926	-0.0655152	0.0523254	-0.0940906	-0.194577	0.00668936	0.0699055	0.0228136
	Participant 8	-0.0201451	-0.0421318	-0.0733856	-0.0257133	-0.0157819	-0.0302175	-0.0364602	-0.0286775	-0.0379638	0.00470636	0.0129017	0.00663173	-0.0258591	-0.0073983	-0.0338057	-0.0355269	0.0162102	0.00705925	-0.0129215	-0.0206045	0.0110912	-0.0618648	-0.0514962	0.0454098	-0.0271741	0.00973203	0.0146955
	Participant 9	-0.00519712	-0.00199558	-0.00866761	-0.00913399	0.000147566	-0.00406472	-0.00468834	0.00151987	-0.0123921	-0.0278507	-0.0221789	-0.0176941	-0.0197767	0.00442281	-5.89662e-05	0.00215408	0.0114028	0.0104821	0.00102333	-0.00258004	0.0132825	0.00749414	0.0159202	0.00614938	-0.00224378	-0.00392725	-0.00346072
	Participant 10	-0.0228162	-0.0261045	-0.0237198	-0.0203496	-0.0179219	-0.0260507	-0.0194871	-0.0157342	-0.0303234	-0.0311464	-0.00962848	-0.021318	-0.0217753	-0.00944675	-0.0188118	-0.0238316	-0.00175383	0.00745849	6.86376e-05	-0.0199523	-0.0168158	-0.0116871	-0.0058075	-0.0014621	0.001853	-0.00737855	0.00626958
	Participant 11	-0.00170717	-0.00892279	0.000140098	8.85738e-05	0.000741605	0.00728518	0.00258929	-0.00577365	-0.00835285	-0.00690147	0.00463387	0.013202	0.0139433	0.00669933	0.00839551	0.00844796	0.0101945	0.0167298	0.019589	0.0242594	0.0331504	0.0393659	0.027967	0.0220189	0.021289	0.0152487	-0.00291496
	Participant 12	0.00752235	-0.00115966	0.00367448	-0.00326862	-0.0274039	-0.0297824	-0.0312768	-0.011067	-0.00877308	-0.000869728	0.000180128	0.00201401	-0.0234019	-0.0288831	-0.0222256	-0.0251087	-0.0267049	-0.0243751	-0.0330732	-0.00992181	-0.0249305	-0.0164333	-0.0273717	-0.0130311	-0.0157437	-0.013957	-0.0122719
	Participant 13	-0.00606381	-0.00365493	-0.00840438	-0.00191153	0.00392447	0.0104753	0.00673826	-0.000521377	0.00796684	0.00697461	0.00375927	0.000556199	0.00258552	0.00670075	-0.00487392	0.00097026	0.00565491	0.00156048	0.00516803	0.00998768	0.0118279	-0.000489095	0.006935	0.00755139	0.00128066	0.00859592	0.00373018
	Participant 14	-0.0147217	-0.0049232	-0.00851482	0.0094807	0.0178537	0.0116022	-0.00206703	0.0047359	-0.00252767	0.0118442	0.0024055	0.00556083	-0.00162993	0.0130484	0.0105241	-0.00237351	-0.00604003	-0.011338	-0.0158046	-0.00168942	-0.00341992	0.00107137	0.0109839	-0.000269172	0.00156005	-0.00621028	-0.00961418
	Participant 15	-0.00203092	-0.00694863	-0.0128617	-0.0192342	-0.0128508	-0.0114576	-0.029193	-0.0422044	-0.0361228	-0.0175387	-0.0101971	0.00148937	0.00213332	-0.0256977	-0.0487566	-0.0372029	-0.0174467	-0.00985199	-0.00400459	0.0131896	0.00388827	-0.00426836	-0.013144	-0.00355665	0.000912681	0.00702224	0.0108815
	Participant 16	0.00444524	-0.00304	-0.0104944	0.00578189	-0.00520162	-0.0172516	-0.00324579	-0.00548741	-0.0116981	-0.0391918	-0.0325307	-0.0319128	-0.0167497	-0.0147849	-0.0169773	-0.0127885	-0.0162164	-0.01297	-0.0150324	-0.0161298	-0.00947312	-0.00539891	0.00505718	-0.00231088	-0.00125559	0.00406403	0.00262929
	Participant 17	0.00504373	-0.0154553	-0.0020514	-0.00186454	0.00319859	0.00122425	0.00446784	0.00817472	0.00125981	-0.00444046	-0.0122205	-0.00545275	-0.0130621	-0.0189538	-0.00631835	0.00618101	0.00371676	0.00652318	0.00404528	0.00430909	-0.00245923	0.00076417	0.0135495	0.0102851	0.0100626	0.00634172	-0.012466
	Participant 18	-0.011193	-0.00694701	0.00564838	0.000116697	-0.0218346	-0.0405277	-0.0330046	-0.038989	-0.0334028	-0.0217806	-0.0125405	-0.0246632	-0.037375	-0.0368804	-0.0493828	-0.0410346	-0.0320437	-0.00519409	0.00954189	-0.0468856	-0.0306194	0.0089239	0.0177954	0.0117042	0.00604082	0.0169814	0.00309559
	Participant 19	0.00283107	0.00686312	0.0147043	0.0249886	0.0263926	0.00360635	0.00973619	0.0247122	0.0217725	0.0281459	0.0221689	0.0162952	0.0115063	0.00902202	0.0116217	0.0209364	0.0202478	0.0226057	0.00692475	0.0117264	0.0169361	-0.00143024	-0.00126954	-0.00410371	-0.00590639	-0.0123567	-0.000208554
	Participant 20	0.0314621	0.0337703	0.0102677	-0.00972289	-0.00933135	-0.015346	-0.0280072	-0.0208149	-0.0153927	-0.00987203	-0.014655	-0.0155585	-0.0135353	0.00863488	0.00093778	-0.0175667	-0.00209607	0.00587275	0.016435	0.00809979	0.00305675	0.00423423	0.00699075	0.0087611	-0.0141293	0.0101921	-0.0080345
	Participant 21	-0.0173133	-0.0218747	-0.0049896	-0.00440866	-0.0130471	0.00163598	0.0237528	0.0149418	0.00544261	-0.00113631	0.00769566	-0.00691857	-0.0054063	-0.000882088	-0.00414062	0.00910627	0.00936965	0.00231262	0.0106365	0.00675608	0.0082671	0.0126313	-0.00423705	-0.00638096	-0.000336979	0.0114685	0.016796
	Participant 22	0.00807199	0.0106282	-0.0147897	-0.000572479	0.0118462	0.0265447	-0.00537502	-0.00587408	-0.0134613	-0.00508894	0.0021267	0.00605564	0.018851	-0.0179325	-0.0571316	-0.0288995	-0.0359378	-0.0169972	0.00630935	0.00681838	0.00813412	-0.00189567	-0.0549259	0.0242407	-0.0176938	-0.0239654	-0.000975233
	Participant 23	0.00449398	0.00767603	-0.00524573	-0.0232222	-0.0331948	-0.0272014	-0.025085	-0.019654	-0.0178756	-0.018148	-0.0118068	-0.0179556	-0.0235546	-0.0255789	-0.0192576	-0.0136365	-0.00497906	0.00168096	-0.00483135	-0.00408897	-0.00903078	-0.00115029	0.00294826	0.00672675	0.00703944	0.003368	-0.00386814
	Participant 24	-0.00240396	-0.0156468	0.0193807	0.000779129	-0.0255141	-0.0537068	-0.0449081	-0.0394948	-0.0198938	-0.0265117	-0.0407443	-0.0245595	-0.0241352	-0.00111245	0.013807	-0.00489213	0.00333188	-0.00113108	-0.00360008	-0.0069546	0.0238495	0.0101424	0.00161173	-0.0447388	-0.0379246	0.00706145	-0.00395908
	Hippocampus / 3-day delay / Nonpredictive
	TR	1	2	3	4	5	6	7	8	9	10	11	12	13	14	15	16	17	18	19	20	21	22	23	24	25	26	27
	Participant 1	0.00652032	-0.000100862	-0.000604043	0.0215088	0.0210324	0.0129793	-0.00409397	-0.00552757	0.00531048	0.0207354	0.00668974	0.00254695	-0.00859847	0.00710629	0.0391073	0.020204	0.0150091	0.0390623	0.0181881	0.00759549	0.00620626	-0.00238439	-0.00424929	0.00391488	0.00677874	-0.0132789	-0.0134412
	Participant 2	-0.00885447	-0.00313747	-0.00168651	-0.00294217	-0.000779032	-0.00506178	0.00976304	0.0145062	0.00687132	0.0101552	0.00894379	-0.0105968	-0.0167641	-0.0155746	-0.00705086	-0.00747179	0.0120251	0.0108584	-0.00596464	-0.0150281	-0.00677969	-0.00089286	-0.00594804	-0.00567768	-0.0113778	-0.00783831	0.000264116
	Participant 3	-0.0105958	-0.0112549	-0.00175558	0.00524521	-0.0127434	-0.0368027	-0.0470967	-0.037513	-0.0341287	-0.0207304	-0.0186956	-0.0248215	-0.00888539	-0.0128619	-0.026424	-0.0319831	-0.0225935	-0.0157044	-0.000564149	0.0134709	0.0236659	0.0309394	0.0137588	0.00132739	-0.000182262	0.000328296	0.00503681
	Participant 4	0.00277566	0.0118604	0.00735395	-0.0103167	0.00185542	0.00364963	0.00423777	0.00108849	-0.0102346	-0.000254037	-0.00442279	-0.00297107	-0.0143531	-0.0142895	-0.01952	-0.0179855	-0.00981947	-0.0143202	-0.0114167	0.00263564	0.0120951	0.0138803	0.00769205	0.00398814	-4.09989e-05	0.00167231	-0.00530515
	Participant 5	-0.00231114	0.000759467	-0.00290203	-0.00518882	0.00488037	0.0160038	0.0174414	0.0270649	0.0260218	-0.00143728	0.00437658	0.00958088	0.00836736	-0.00261731	0.00648811	0.00560985	-0.010952	-0.0103848	0.00613347	-0.00987687	-0.0177557	-0.00588521	0.000404282	0.022306	0.0200695	0.0240983	0.00819397
	Participant 6	-0.00202816	0.00870345	-0.0012985	-0.0153726	-0.00462464	-0.00654696	-0.00499474	0.0118722	0.0252903	0.0169644	0.0121211	0.00345124	-0.00492799	-0.000447117	-0.000332606	-0.00300926	0.00648334	0.0021694	-0.00615426	0.00160494	-0.0100529	-0.0142279	-0.00415981	0.0141422	0.00448793	-0.00382263	-0.0110509
	Participant 7	-0.0555965	-0.0154888	-0.0174022	0.0357783	0.0217775	-0.000982253	0.113014	-0.0526565	0.0521957	0.0350468	-0.0364212	-0.00801999	-0.0663921	0.0362044	-0.143457	-0.0720897	-0.244211	-0.0548268	-0.0526646	-0.0516298	0.0165953	0.0568545	0.0767259	-0.0238244	-0.0752905	0.006221	-0.0228136
	Participant 8	0.0303843	0.0318026	0.00126865	0.0289881	-0.00501852	0.00725744	-0.0040731	0.0227437	0.0464434	0.034868	0.028383	0.0228402	0.0272982	0.0435694	0.0353788	0.00370596	0.0283312	0.000113858	-0.0739493	0.0141554	0.0251966	-0.0406048	-0.0418149	-0.0559728	0.00807897	0.0546207	-0.0146955
	Participant 9	0.0029265	-0.00627669	-0.0131932	-0.00942036	-0.00857253	0.00100682	0.00182803	0.00746943	-0.00434597	-0.0151048	-0.0177621	-0.020424	-0.0145851	-0.0112075	-0.00764236	-0.0110702	-0.0113125	0.00605572	0.0166621	0.0105944	0.0101701	0.0088584	0.00314509	0.0134991	0.00713319	-0.00386785	0.00346072
	Participant 10	0.00247331	0.0126304	0.0117075	-0.00347657	-0.00957373	-0.0205786	-0.0167226	-0.0113977	-0.0145183	-0.0180167	-0.0152673	-0.0138465	-0.0104289	0.00317794	0.0038942	-0.00581061	-0.00849322	-0.020337	-0.0118846	-0.0100711	-0.00159284	-0.000162501	0.00120378	0.00864548	0.00666287	0.00452247	-0.00626958
	Participant 11	-0.0061808	-0.00724243	-0.0113542	0.00095862	2.49827e-05	0.000137063	-0.00499412	-0.0132833	-0.0124329	-0.0151087	-0.00853878	-0.000446455	-0.00435118	-0.0178101	-0.0286629	-0.025099	-0.0140662	0.00133825	0.0141502	0.0104935	0.00453361	0.00470348	0.011328	0.024407	0.026888	0.0226112	0.00291496
	Participant 12	-0.00910994	-0.00860863	-0.00997735	0.000157654	-0.0210297	-0.0205351	-0.0215801	-0.0396161	-0.0616964	-0.0205169	-0.0393036	-0.0296169	-0.0442734	-0.0502681	-0.0293483	-0.0237448	-0.0126902	-0.0103133	-0.0106997	-0.0173204	-0.0267246	-0.0252677	-0.00233269	-0.00507232	-0.00363896	-0.0023276	0.0122719
	Participant 13	-0.00569874	-0.00716744	-0.00848988	-0.0111142	-0.0105351	-0.007211	-0.00858077	-0.0140507	-0.000848695	0.00333854	0.00634546	0.00607192	0.01264	0.0136652	0.00338581	0.00529328	0.00483355	0.00918711	0.00704899	-0.00453247	-0.00561338	-0.000862377	-0.00395636	-0.00866454	-0.00682267	0.000746776	-0.00373018
	Participant 14	0.00309219	0.00527096	0.00472109	-0.00626755	-0.00171119	0.00394932	0.00979621	0.00166637	-0.0117683	-0.0110783	0.00401762	0.00190756	-0.00209298	-0.0224589	-0.012572	-0.01757	-0.00485317	-0.0116633	-0.0143993	-0.0136057	-0.00406717	-0.00876685	-0.00706708	-0.0193396	-0.00563883	-0.00182011	0.00961418
	Participant 15	0.0127563	7.0936e-06	-0.00146554	0.00135414	-0.00962994	-0.0272337	-0.0404874	-0.0427289	-0.044891	-0.0188581	-0.00980101	-0.0120336	-0.00524168	-0.0231241	-0.0122928	-0.0460802	-0.0322104	-0.031007	-0.0450098	-0.0541591	-0.0258102	-0.0219683	-0.02246	-0.0144538	-0.0132261	-0.0125235	-0.0108815
	Participant 16	0.0210765	0.0139818	0.0113237	0.00899331	-0.00984396	-0.0227394	-0.0283524	-0.0378116	-0.0341392	-0.0242228	-0.0275194	-0.0174035	-0.0180086	-0.0203541	-0.0202793	-0.0159065	-0.0147772	-0.00803276	-0.00199799	0.00384959	0.00873759	0.00729339	0.00242522	-0.0135422	-0.0112395	0.00804517	-0.00262929
	Participant 17	-0.00362694	-0.00208149	-0.00615445	0.00487698	0.013161	0.0153973	0.0111948	0.00567826	0.0015786	0.00290521	0.00854043	0.00123556	-0.00453153	-0.00895309	-0.00136786	-0.0135707	-0.00400935	0.00707967	0.0129696	0.0122749	0.00109114	0.00884968	0.00242238	-0.00121412	0.00529073	-0.00542781	0.012466
	Participant 18	0.00694557	0.00859436	0.0125842	0.00889347	-0.0017587	-0.0126266	-0.0281001	-0.0360921	-0.0331891	-0.0290822	-0.0285221	-0.0295356	-0.0342587	-0.0361014	-0.0401097	-0.040172	-0.0270727	-0.0158277	-0.0148593	0.00974594	0.01369	0.00292322	-0.00210802	0.00122998	0.00136797	-0.00674285	-0.00309559
	Participant 19	0.000767539	0.00468099	0.0104736	0.0285611	0.0222759	0.00650815	-0.000926948	0.00797278	0.0059774	0.00418884	0.030288	0.0246583	0.0263282	0.0147423	0.0167497	0.0150357	0.0135153	0.0103775	0.0103295	0.0123131	0.00917622	0.00966499	0.00567529	0.00517581	0.00388508	0.00673457	0.000208554
	Participant 20	0.00556996	0.00815376	-0.0162834	-0.0073928	-0.00721814	-0.0282476	-0.0209505	-0.013305	-0.0106987	-0.00744974	-0.0083153	-0.0207864	-0.0151705	-0.00809773	-0.0244239	-0.0156085	-0.0267921	-0.0016236	0.00370088	0.00566643	-0.000391161	-0.000741286	0.00607931	0.00582215	-0.00238064	0.000280792	0.0080345
	Participant 21	-0.00257366	-0.0106736	-0.0130786	0.00783745	0.0257895	0.012845	0.0032735	-0.0122684	7.42977e-05	0.0233773	0.0251602	0.015016	0.0298083	0.0234378	0.00620029	0.0466658	0.0311674	0.0253857	0.0243691	0.00369064	-0.0103912	-0.0153061	0.00375438	-0.00678777	0.00554314	0.00783838	-0.016796
	Participant 22	0.00161455	-0.00602502	0.004734	-0.0106139	0.00201794	0.0181248	0.00645882	0.00799731	0.0250043	0.0145545	0.0125503	0.0299861	0.0279955	0.0284293	0.0201616	-0.0293911	0.0200784	0.0233556	0.0133557	0.00907769	0.0317285	0.0073775	-0.0206836	-0.0232266	-0.0217364	5.5824e-05	0.000975233
	Participant 23	-0.00807777	-0.00302768	-0.00603834	-0.0199063	-0.0265874	-0.0371941	-0.043543	-0.0440058	-0.0513259	-0.0413871	-0.0335112	-0.0265998	-0.0303744	-0.0198355	-0.0223274	-0.0230756	-0.0170912	-0.0176913	-0.00197488	0.00389536	0.00614535	-0.00380377	-0.00900391	-0.0104067	-0.00506221	0.00429831	0.00386814
	Participant 24	-0.0100926	-0.0050296	0.0091204	0.0177438	0.00707527	-0.00904886	-0.00267202	-0.00787356	-0.006703	-0.00433608	-0.00218212	0.00171894	-0.00488957	-0.030006	-0.0304025	-0.0239867	-0.0162903	0.00032796	0.0116124	0.000639523	0.00278767	0.0122499	0.00550978	0.0412447	0.0367996	0.0296323	0.00395908
	EVC / No delay / Predictive
	TR	1	2	3	4	5	6	7	8	9	10	11	12	13	14	15	16	17	18	19	20	21	22	23	24	25	26	27
	Participant 1	0.00983152	0.0375478	0.116898	0.191069	0.212219	0.242106	0.282214	0.273366	0.272347	0.278544	0.266975	0.266851	0.284385	0.267123	0.260289	0.269172	0.23241	0.12501	0.0227839	-0.018709	-0.0112516	-0.0107844	-0.0208947	-0.0189957	-0.000212405	0.0179199	0.0128446
	Participant 2	0.00334638	0.0205449	0.100915	0.218329	0.278352	0.336703	0.351765	0.3193	0.304971	0.300915	0.256172	0.263658	0.296771	0.253182	0.244247	0.271984	0.239974	0.161015	0.0640357	0.0221034	0.0167652	-0.021237	-0.0301611	-0.0236847	-0.00633818	0.0103388	-0.000885537
	Participant 3	0.0160797	0.0405329	0.08685	0.13377	0.165144	0.18831	0.20903	0.202224	0.204935	0.199403	0.179881	0.160269	0.167699	0.150415	0.142841	0.164768	0.14807	0.105017	0.0368072	-0.0199265	-0.0461077	-0.0306321	-0.0167997	0.00231297	-0.00101436	-0.00684656	-0.00229365
	Participant 4	-0.00796117	0.0394556	0.0945616	0.164875	0.19741	0.208665	0.216642	0.168227	0.159445	0.169956	0.15086	0.151107	0.164352	0.135004	0.124445	0.131159	0.0689512	0.00660972	-0.039415	-0.0574724	-0.0510617	-0.0389994	-0.00708451	-0.0140475	0.00593131	0.00521365	0.0128702
	Participant 5	0.00572593	-0.00957622	0.0437299	0.093223	0.116931	0.129605	0.148305	0.135887	0.141753	0.136884	0.105595	0.102534	0.125902	0.097802	0.0832877	0.0898168	0.0581509	-0.00193892	-0.0466947	-0.0392479	-0.0383912	-0.0283159	-0.0527815	-0.0393596	-0.0366757	-0.0310556	-0.00442507
	Participant 6	-0.0246904	-0.000675645	0.0823579	0.142223	0.15346	0.205999	0.245557	0.228381	0.249549	0.252714	0.213128	0.225022	0.222445	0.173773	0.175331	0.193482	0.15247	0.0901464	0.0389535	0.00234348	-0.00876312	0.0173273	0.0145379	0.00877245	0.00763905	0.00276634	0.0191221
	Participant 7	-0.0942245	-0.0359565	-0.00385229	0.116675	0.182959	0.244385	0.292523	0.256911	0.231359	0.234559	0.211471	0.257957	0.352914	0.259179	0.191141	0.202012	0.123778	0.0210898	-0.0570896	-0.0997002	-0.0335201	-0.038901	-0.0685113	-0.0460244	-0.0413479	-0.0144992	0.0813601
	Participant 8	-0.00631242	-0.0162258	0.064883	0.124496	0.152817	0.121263	0.192594	0.189624	0.155492	0.232439	0.178193	0.141891	0.199203	0.114235	0.0296961	0.0749298	0.0645882	-0.058153	-0.267898	-0.249048	-0.05344	-0.0665346	-0.247667	-0.168086	-0.0791786	-0.0598027	-0.0179663
	Participant 9	0.0208148	0.0394928	0.125418	0.180217	0.198137	0.249264	0.242601	0.191236	0.201202	0.200668	0.148469	0.147	0.155078	0.121398	0.141877	0.170211	0.113784	0.0352065	-0.0201993	-0.0338291	-0.00921902	-0.00283502	-0.0224887	-0.0286505	-0.0278424	-0.0243529	-0.0173524
	Participant 10	0.0361564	0.0607681	0.166681	0.24166	0.250318	0.274203	0.275766	0.241365	0.239348	0.254617	0.203687	0.23228	0.236817	0.190632	0.205693	0.206833	0.133427	0.0205429	-0.0422577	-0.0217552	0.0084244	-0.0114435	-0.0365076	-0.0588339	-0.0462857	-0.0267395	-0.0214235
	Participant 11	0.011358	0.0256143	0.0568039	0.091893	0.132271	0.152578	0.168048	0.172273	0.17176	0.169623	0.151452	0.155709	0.160498	0.134346	0.131182	0.136321	0.117953	0.044044	-0.0395883	-0.072916	-0.0497508	-0.0202026	-0.00799784	-0.00774224	-0.00328243	-0.00158636	0.0103144
	Participant 12	0.00548893	0.01156	0.0830318	0.189574	0.233067	0.252436	0.245812	0.219381	0.210152	0.200187	0.156999	0.167785	0.168189	0.130495	0.17696	0.224175	0.167497	0.0600696	0.0579557	0.00833041	-0.00762237	-0.00833954	0.00897343	0.0177872	0.023312	0.0294273	0.0256696
	Participant 13	-0.0113776	0.0104093	0.0902356	0.143073	0.143699	0.139514	0.140654	0.113341	0.111429	0.152414	0.123423	0.107467	0.118003	0.0774583	0.0770018	0.112064	0.079731	-0.0187878	-0.0608442	-0.0384401	-0.016916	-0.0346302	-0.0323535	-0.0101674	-0.0108476	0.00553866	0.017905
	Participant 14	-0.0176587	-0.0124195	0.0400368	0.0805419	0.124977	0.177407	0.198177	0.170765	0.170508	0.192419	0.171372	0.164896	0.174613	0.141473	0.144831	0.157085	0.129435	0.0434901	-0.0158866	-0.047865	-0.0469035	-0.0414533	-0.04028	-0.0342713	-0.0160937	0.0132623	0.0245778
	Participant 15	0.0380639	0.0573318	0.0985718	0.159861	0.189085	0.179472	0.196067	0.201173	0.189471	0.165502	0.113159	0.100146	0.10409	0.0797063	0.091166	0.117892	0.10575	0.0621341	0.0209711	0.00399382	-0.00754572	0.00725242	0.0366143	0.00900377	-0.0480697	-0.0327224	-0.0223527
	Participant 16	0.0379096	0.0727285	0.125413	0.178073	0.15273	0.13346	0.141637	0.0749808	0.0476459	0.0647278	0.0347401	0.0765377	0.101361	0.0553772	0.0801818	0.130625	0.0851512	0.0169153	-0.053264	-0.0403045	-0.0153538	-0.0141449	-0.0368945	-0.0606862	-0.0545017	-0.0346334	-0.0123708
	Participant 17	0.00476705	0.035965	0.115685	0.175562	0.178842	0.200873	0.221112	0.178501	0.175322	0.178438	0.140759	0.165882	0.172094	0.148164	0.160379	0.17862	0.132881	0.0524649	-0.0216466	-0.060676	-0.0499998	-0.0465138	-0.02862	-0.0263751	-0.00930008	0.00585739	0.00113462
	Participant 18	-0.0173094	-0.0145246	0.0908365	0.207659	0.260116	0.283237	0.279658	0.220365	0.229428	0.229797	0.175234	0.185338	0.216837	0.165678	0.143342	0.170845	0.0822863	-0.0479456	-0.1325	-0.0839542	-0.0360575	-0.0597491	-0.0801383	-0.0673612	-0.0329102	0.0109061	0.00292981
	Participant 19	0.00536704	0.0170944	0.121448	0.2139	0.266397	0.299041	0.324871	0.330805	0.312853	0.341239	0.263532	0.245917	0.30563	0.241953	0.250485	0.283283	0.213595	0.11123	-0.00391927	-0.0511516	-0.0553553	-0.0471931	-0.0306914	-0.0367509	-0.0314009	-0.0321234	-0.0245585
	Participant 20	0.013166	0.025322	0.095242	0.148352	0.149437	0.15292	0.165313	0.150455	0.166117	0.178601	0.145134	0.142096	0.163014	0.160011	0.170785	0.194961	0.154776	0.0626349	-0.0191984	-0.0302444	-0.00236477	0.00338723	-0.00704468	-0.023505	-0.0201127	-0.00632358	-0.0021217
	Participant 21	0.061489	0.0926975	0.156227	0.248663	0.27882	0.299811	0.319425	0.271383	0.270166	0.254439	0.158421	0.187188	0.21579	0.180606	0.20808	0.222027	0.155396	0.0405823	-0.0491711	-0.030973	-0.0267392	-0.0285828	-0.0277836	-0.000568726	0.0372247	-0.022754	-0.021173
	Participant 22	0.00472303	0.0175319	0.101749	0.157202	0.158684	0.182972	0.183328	0.143715	0.146382	0.15144	0.112167	0.139013	0.161803	0.115669	0.129834	0.159199	0.110672	0.0240841	-0.017521	-0.00191055	0.00048046	-0.0019215	-0.0130106	-0.0126869	-0.00941337	-0.00356963	0.00377656
	Participant 23	-0.0104029	0.0104149	0.0751519	0.147768	0.161983	0.199381	0.224698	0.196793	0.195124	0.199577	0.141599	0.146203	0.166906	0.116671	0.12262	0.139807	0.0996266	0.0154019	-0.0543242	-0.0802948	-0.0605675	-0.0500757	-0.037571	-0.0316864	-0.0160653	-0.00404013	0.0210394
	Participant 24	0.00226145	0.0380096	0.102528	0.19924	0.248317	0.301473	0.326043	0.323377	0.294515	0.258683	0.222027	0.20765	0.235507	0.237875	0.224545	0.248839	0.236905	0.168946	0.0803387	-0.0206802	-0.0450611	-0.0129978	0.0155982	0.0201368	0.0323347	0.00934685	0.00623821
	EVC / No delay / Nonpredictive
	TR	1	2	3	4	5	6	7	8	9	10	11	12	13	14	15	16	17	18	19	20	21	22	23	24	25	26	27
	Participant 1	-0.00197002	0.0109462	0.074637	0.146587	0.18829	0.223847	0.247741	0.259642	0.261852	0.281169	0.248858	0.245255	0.271595	0.26143	0.246708	0.263331	0.213053	0.119554	0.0217762	-0.0332758	-0.0389527	-0.0460928	-0.0669299	-0.0706646	-0.058934	-0.0392928	-0.0128446
	Participant 2	0.0319186	0.0668267	0.164669	0.278104	0.323691	0.384227	0.408512	0.377426	0.373549	0.343088	0.29065	0.28356	0.260381	0.231821	0.251292	0.264615	0.210623	0.128105	0.0835888	0.0480272	0.0433244	0.0547116	0.0544228	0.0657022	0.0431438	0.0186168	0.000885537
	Participant 3	0.0136423	0.0179691	0.0677634	0.125441	0.167848	0.201879	0.220348	0.211637	0.206776	0.20243	0.186152	0.175354	0.193038	0.172331	0.167216	0.16617	0.144109	0.077299	0.00978191	-0.0343434	-0.028025	-0.00441102	-0.0184624	-0.0229745	-0.0361692	-0.0270293	0.00229365
	Participant 4	0.00419802	0.00386354	0.0687505	0.151649	0.191127	0.214699	0.220292	0.195799	0.184658	0.181192	0.155666	0.148978	0.17751	0.145893	0.144827	0.158413	0.117725	0.0478661	-0.0164635	-0.0565588	-0.0529717	-0.0440899	-0.0559658	-0.0431204	-0.0284798	-0.0137526	-0.0128702
	Participant 5	-0.00938378	-0.00566096	0.0353226	0.0884586	0.0998566	0.110148	0.12034	0.101178	0.0907498	0.102847	0.0724605	0.072061	0.0941375	0.0715056	0.0721969	0.0926623	0.054384	-0.0145407	-0.0811035	-0.100229	-0.0727473	-0.0662824	-0.062564	-0.042425	-0.0382754	-0.0121903	0.00442507
	Participant 6	0.00364969	0.0152149	0.0872282	0.144222	0.184074	0.229759	0.243717	0.24338	0.247545	0.241607	0.195636	0.198697	0.20853	0.170729	0.150604	0.175619	0.15011	0.0712505	-0.000712156	-0.0442976	-0.0560657	-0.0617487	-0.0423255	-0.0458872	-0.0520813	-0.0370203	-0.0191221
	Participant 7	0.0497223	0.0148978	0.154914	0.327792	0.324335	0.335979	0.412063	0.370305	0.333965	0.3456	0.286587	0.264746	0.26015	0.193892	0.269551	0.306933	0.235223	0.0814335	-0.0116578	-0.052428	-0.0400747	-0.112996	-0.061699	-0.093119	-0.176255	-0.14908	-0.0813601
	Participant 8	-0.0141375	0.0313708	0.106749	0.193223	0.230074	0.249816	0.249636	0.128174	0.026862	0.181134	0.106976	0.0720148	0.14597	0.0540716	0.00696819	0.161128	0.0674344	-0.109111	-0.130831	-0.182794	-0.144735	-0.128067	-0.111164	-0.0681542	-0.11301	-0.0272281	0.0179663
	Participant 9	-0.00770766	-0.00122082	0.0864144	0.157709	0.153893	0.189543	0.205097	0.17325	0.188802	0.214941	0.179437	0.200509	0.199325	0.140612	0.158817	0.164108	0.101654	0.0241722	-0.0162472	-0.0150405	-0.014302	-0.00967042	-0.0249231	-0.0230065	-0.0108232	-0.00164714	0.0173524
	Participant 10	-0.0131181	0.0255425	0.136025	0.220603	0.234674	0.264693	0.270579	0.234963	0.244457	0.243369	0.199318	0.211036	0.216501	0.184507	0.200113	0.222796	0.155068	0.046364	-0.0485698	-0.0716127	-0.041985	-0.0313381	-0.0458386	-0.0248959	0.00265759	0.0199703	0.0214235
	Participant 11	0.0173146	0.0338378	0.0759015	0.119821	0.139404	0.162538	0.178184	0.176152	0.178548	0.180652	0.152217	0.138802	0.14877	0.122293	0.11969	0.132043	0.112654	0.0490049	-0.036895	-0.0959641	-0.0838913	-0.04834	-0.0587	-0.0839337	-0.0785273	-0.0523712	-0.0103144
	Participant 12	0.0327695	0.0518256	0.119412	0.146092	0.163559	0.191262	0.227406	0.243536	0.273956	0.278031	0.206093	0.194349	0.206685	0.167689	0.196317	0.239818	0.209725	0.124745	0.0567587	0.0249396	0.0129762	-0.000989459	0.00874242	0.0138229	0.00187683	-0.0255192	-0.0256696
	Participant 13	-0.0113414	0.0019211	0.0641217	0.13381	0.139412	0.141949	0.154097	0.127716	0.132582	0.157101	0.123442	0.0992745	0.112672	0.0785879	0.0829857	0.112558	0.0617424	-0.0460606	-0.0860291	-0.0507203	-0.0245317	-0.0342836	-0.0328665	-0.0402792	-0.0294776	-0.0239223	-0.017905
	Participant 14	0.0179773	0.0227207	0.0732208	0.131703	0.154821	0.171275	0.177651	0.148803	0.139294	0.13715	0.1165	0.124634	0.139246	0.145209	0.134545	0.140376	0.116624	0.0533158	-0.00272339	-0.0262186	-0.028797	-0.00817093	-0.00283361	-0.00630735	-0.00632383	-0.0114374	-0.0245778
	Participant 15	0.0352568	0.0413441	0.0728578	0.112793	0.118382	0.125269	0.129026	0.118287	0.125642	0.142352	0.141185	0.141196	0.153542	0.12674	0.107341	0.112291	0.106614	0.0934851	0.0737993	0.0251278	0.0203545	0.0490307	0.0543441	0.0512587	0.0447374	0.0167436	0.0223527
	Participant 16	-0.0092323	-0.0129756	0.0707041	0.172666	0.161639	0.146423	0.146562	0.10418	0.102667	0.0866739	0.0326864	0.0444072	0.0555275	0.00504629	0.0244932	0.079712	0.0507594	-0.0214085	-0.0466782	-0.0399874	-0.0356937	-0.0512995	-0.0488917	-0.0229122	-0.000929096	0.00089442	0.0123708
	Participant 17	-0.00149962	0.0238236	0.111806	0.167672	0.176727	0.20792	0.212207	0.19534	0.200007	0.210745	0.17007	0.174264	0.169744	0.128205	0.136027	0.141741	0.0759901	-0.00276001	-0.0530197	-0.0741988	-0.0669969	-0.0549368	-0.0596603	-0.054921	-0.0451101	-0.022822	-0.00113462
	Participant 18	-0.0445111	-0.0180841	0.104523	0.215479	0.25266	0.276291	0.297494	0.248478	0.249793	0.2462	0.187849	0.214596	0.231933	0.157915	0.155908	0.174006	0.107173	-0.0302419	-0.118425	-0.110197	-0.0769726	-0.0752456	-0.0782402	-0.0813518	-0.0487561	-0.0183592	-0.00292981
	Participant 19	-0.00648743	0.0107628	0.0941283	0.213324	0.273936	0.325339	0.353716	0.312688	0.306295	0.30663	0.260846	0.269494	0.282179	0.251358	0.239464	0.263526	0.211618	0.0883195	-0.024032	-0.065514	-0.0463014	-0.0380514	-0.0652662	-0.0499648	-0.0116525	0.0101765	0.0245585
	Participant 20	0.0044804	0.0192858	0.0845135	0.144055	0.153794	0.172401	0.193548	0.17699	0.178467	0.181112	0.146604	0.148747	0.169413	0.148521	0.1329	0.160049	0.123255	0.0547144	-0.0173923	-0.0394237	-0.0262699	-0.00880801	-0.0232462	-0.0274521	-0.0163093	-0.0145481	0.0021217
	Participant 21	0.00712942	0.00623632	0.103071	0.185351	0.210566	0.244581	0.281954	0.264752	0.27483	0.310026	0.21628	0.204621	0.188596	0.114742	0.153106	0.24248	0.12053	0.0155121	-0.0644513	-0.111977	-0.121926	-0.134955	-0.143159	-0.166108	-0.0875108	-0.0100497	0.021173
	Participant 22	0.000563606	0.0181487	0.099485	0.147841	0.161713	0.168422	0.158987	0.12869	0.138123	0.141156	0.103492	0.133383	0.131616	0.1143	0.126483	0.146093	0.109331	0.0195043	-0.0287112	-0.023419	-0.0243987	-0.0140645	-0.0200196	-0.0229932	-0.044036	-0.0108443	-0.00377656
	Participant 23	0.0145198	0.0073372	0.0604588	0.140689	0.165473	0.193266	0.212937	0.20407	0.207586	0.202911	0.169792	0.158953	0.156291	0.10362	0.110099	0.145994	0.114098	0.030518	-0.0432143	-0.0587044	-0.0619267	-0.0503355	-0.040712	-0.0369288	-0.0323702	-0.0292555	-0.0210394
	Participant 24	0.04771	0.0348884	0.0881323	0.176821	0.20975	0.234593	0.261982	0.239392	0.233898	0.227978	0.225225	0.230299	0.252343	0.222946	0.208679	0.242141	0.204583	0.096439	-0.028785	-0.0259087	-0.0135402	-0.00112842	0.01508	-0.0110539	-0.0162423	-0.0101473	-0.00623821
	EVC / 3-day delay / Predictive
	TR	1	2	3	4	5	6	7	8	9	10	11	12	13	14	15	16	17	18	19	20	21	22	23	24	25	26	27
	Participant 1	-0.0077794	-0.00526831	0.0473517	0.10986	0.141488	0.169208	0.208365	0.197767	0.19019	0.183738	0.158632	0.151676	0.158903	0.1425	0.124232	0.10386	0.0789498	0.0269942	-0.0198727	-0.0266755	-0.0105282	-0.0190884	-0.024097	-0.0108325	-0.000594929	0.00155388	0.00717671
	Participant 2	-0.0519103	-0.0194393	0.0650094	0.17829	0.243616	0.292994	0.343011	0.339294	0.32743	0.33105	0.260366	0.247597	0.257142	0.192497	0.170973	0.186687	0.172871	0.0948209	0.0345609	0.00399368	0.00715897	0.0171404	-0.00172496	-0.00193122	-0.0223933	-0.02483	0.000490234
	Participant 3	-0.0203359	0.0118782	0.0650052	0.12826	0.173451	0.20388	0.225098	0.208465	0.216385	0.1907	0.16697	0.136377	0.151889	0.137021	0.148989	0.178415	0.163767	0.12872	0.0248006	-0.027166	-0.0388231	-0.0126425	0.00611312	0.0145546	0.0274032	0.012738	0.0105328
	Participant 4	0.00881788	0.0122794	0.0549234	0.117846	0.165695	0.191859	0.216087	0.190956	0.173061	0.128213	0.0667971	0.0757903	0.0924753	0.104298	0.103972	0.142471	0.0985182	0.0114963	-0.047637	-0.0863615	-0.084863	-0.0827985	-0.0834397	-0.0642953	-0.0549564	-0.0174186	0.00597117
	Participant 5	0.000934866	0.0123542	0.0530628	0.111656	0.147676	0.1847	0.204195	0.176308	0.182396	0.17496	0.113142	0.140953	0.14439	0.0881613	0.113607	0.140169	0.0826682	-0.00360329	-0.05825	-0.0628584	-0.047876	-0.0517042	-0.0473158	-0.0390327	-0.0379846	-0.0125769	-0.00119466
	Participant 6	0.025828	0.0401391	0.0688766	0.107033	0.122568	0.0621102	0.126382	0.191452	0.209237	0.219872	0.206172	0.218342	0.198253	0.150614	0.138656	0.127899	0.112231	0.0323594	-0.0237036	-0.0689766	-0.0784374	-0.0585546	-0.0665102	-0.0952312	-0.0692815	-0.0369485	-0.0157638
	Participant 7	0.131771	0.114029	0.175705	0.243234	0.216125	0.150355	0.226128	0.115359	0.154425	0.352165	0.353839	0.321591	0.308821	0.257493	0.19036	0.215011	0.143739	-0.0103477	-0.0926521	-0.277447	-0.310383	-0.108663	-0.206211	-0.225278	-0.113282	-0.0472535	-0.0803343
	Participant 8	0.000399278	-0.0159176	0.0768971	0.180008	0.199169	0.204671	0.20173	0.269539	0.247199	0.244183	0.218854	0.196439	0.133936	0.0871944	0.138185	0.161046	0.138531	0.0403211	-0.0252967	-0.0354465	-0.031629	-0.0872341	-0.0467938	0.0279824	0.0593902	0.010348	0.0157203
	Participant 9	-0.0215196	0.00699917	0.112909	0.176536	0.164734	0.205953	0.232513	0.191775	0.191828	0.186324	0.126691	0.150902	0.151605	0.118805	0.140504	0.163123	0.0992153	0.0191299	-0.0333101	-0.0374644	-0.0037295	-0.0200301	-0.0424679	-0.0491592	-0.0312496	-0.0182534	0.00013858
	Participant 10	-0.00325885	0.0237371	0.121691	0.201986	0.220005	0.24574	0.246857	0.205189	0.198501	0.205156	0.184414	0.210241	0.248166	0.189439	0.211609	0.212108	0.145194	0.0297741	-0.0439822	-0.0601208	-0.0366725	-0.0347951	-0.0229144	-0.0137152	-0.00815411	-0.00459821	0.00517837
	Participant 11	0.00812133	0.0333467	0.0832253	0.131576	0.148264	0.160048	0.186906	0.177403	0.184469	0.191955	0.162704	0.161755	0.163607	0.126087	0.1256	0.137479	0.106022	0.0268594	-0.0578047	-0.0811584	-0.0523555	-0.0383863	-0.0464361	-0.0524322	-0.0415643	-0.0129587	0.0135828
	Participant 12	0.0682141	0.0879645	0.167104	0.237619	0.28007	0.310422	0.305166	0.243333	0.238201	0.262372	0.265804	0.306711	0.307979	0.20096	0.229996	0.242353	0.180084	0.0968608	0.0826337	0.0678991	0.0302757	0.00350955	0.0507628	0.0762644	0.0180246	-0.026642	-0.0363611
	Participant 13	0.00613017	0.0115549	0.0844893	0.149893	0.157511	0.158445	0.188153	0.156608	0.150095	0.170252	0.128646	0.12303	0.137802	0.110321	0.119047	0.153953	0.0940503	-2.52647e-05	-0.0310689	-0.00141748	-0.00374805	-0.0174033	-0.00672205	0.0164903	0.0105753	-0.00806354	-0.00246281
	Participant 14	0.0152139	0.0333996	0.088573	0.16576	0.204753	0.243231	0.237783	0.205208	0.220319	0.215999	0.193603	0.193448	0.205789	0.150684	0.135968	0.115619	0.0618171	-0.0131862	-0.086985	-0.106354	-0.094597	-0.0695991	-0.0517126	-0.0472706	-0.0233679	-0.00170756	0.000615287
	Participant 15	0.0108312	0.017591	0.0411509	0.09819	0.131403	0.147349	0.171624	0.163321	0.157021	0.167387	0.147256	0.138609	0.136325	0.0911526	0.0876916	0.106245	0.0916735	0.0713796	0.0533979	0.0322473	0.0202866	0.00828443	-0.00647823	-0.024192	-0.0174077	-0.00343631	0.00351363
	Participant 16	0.0130061	0.0387279	0.11661	0.173019	0.164196	0.169183	0.181668	0.137823	0.151084	0.166626	0.11415	0.0968983	0.115213	0.073516	0.0673078	0.0929846	0.0549071	-0.0168106	-0.0545779	-0.0523841	-0.0412299	-0.0165232	-0.0117878	-0.0215963	-0.0160991	0.0125452	0.0177609
	Participant 17	-0.0206106	0.0140398	0.0745822	0.128919	0.132851	0.159663	0.181925	0.16218	0.161401	0.143566	0.105606	0.13174	0.139672	0.106392	0.14076	0.170585	0.108119	0.0175276	-0.056958	-0.0774278	-0.0735783	-0.053229	-0.0401923	-0.0122595	0.0191232	0.0337391	0.0299285
	Participant 18	-0.0141189	0.0100916	0.134604	0.256512	0.298679	0.31972	0.32485	0.267395	0.275324	0.2911	0.219524	0.236553	0.250381	0.211867	0.205035	0.216098	0.129959	-0.0030819	-0.04708	-0.0152406	-0.000604642	-0.0164487	-0.0177353	0.0146816	0.0351747	0.0340137	0.00307017
	Participant 19	0.00169312	0.0281024	0.126197	0.248165	0.302631	0.339457	0.36297	0.337588	0.31075	0.314675	0.288104	0.290274	0.3054	0.267962	0.242804	0.244666	0.191747	0.111893	0.0140878	-0.0150779	0.022064	0.0140319	-0.00745416	-0.0194886	-0.00796429	0.00575749	0.00522578
	Participant 20	-0.00886546	0.00574426	0.076851	0.136463	0.142193	0.1423	0.156552	0.135554	0.147156	0.164602	0.13055	0.118334	0.107289	0.0838755	0.101618	0.11309	0.0618341	0.016702	-0.0086849	-0.0109782	-0.00326604	-3.54966e-05	-2.64913e-05	0.000842839	0.00804164	0.0169384	0.0193397
	Participant 21	0.00459092	0.0121346	0.0631402	0.138583	0.156393	0.12749	0.238685	0.185086	0.231831	0.230259	0.154143	0.161462	0.229262	0.13671	0.153002	0.216698	0.142046	0.0093582	-0.0647055	-0.0140899	0.00578088	-0.00163149	0.00186376	0.0107846	0.0389543	0.00934805	0.0223013
	Participant 22	-0.075269	-0.110404	-0.035113	0.122187	0.131945	0.195698	0.193013	0.164848	0.156012	0.131549	0.090304	0.111508	0.1348	0.0819754	0.0511356	0.00360408	0.0181797	-0.0617663	-0.0200825	-0.00263756	-0.00310401	-0.0251104	-0.0752274	-0.0252151	-0.0357923	-0.0148093	0.0123937
	Participant 23	-0.0108527	-0.0192795	0.0436103	0.10997	0.127257	0.166809	0.186194	0.155397	0.174396	0.180127	0.136424	0.147566	0.162094	0.125143	0.131496	0.1287	0.0745711	-0.0188289	-0.0884069	-0.0900818	-0.0593566	-0.0455407	-0.0447717	-0.0278921	-0.0292063	-0.00990096	0.010691
	Participant 24	0.056154	0.0162361	0.0765706	0.173477	0.220743	0.26852	0.271545	0.243955	0.230153	0.220915	0.187556	0.168165	0.148992	0.10968	0.110681	0.144566	0.169939	0.11468	0.0171066	-0.020785	-0.022397	-0.0685245	-0.0609309	-0.0838783	-0.0541703	-0.00813415	-0.0261539
	EVC / 3-day delay / Nonpredictive
	TR	1	2	3	4	5	6	7	8	9	10	11	12	13	14	15	16	17	18	19	20	21	22	23	24	25	26	27
	Participant 1	0.0397883	0.056021	0.106524	0.177603	0.207468	0.224968	0.226717	0.217501	0.219734	0.226752	0.197714	0.174858	0.183983	0.169531	0.168325	0.18431	0.162739	0.107748	0.0355557	0.000919074	-0.00392659	-0.0115164	-0.0195011	-0.0119816	0.00607075	-0.0127938	-0.00717671
	Participant 2	-0.00363383	0.043099	0.13412	0.237475	0.295706	0.33638	0.363985	0.3446	0.323356	0.315547	0.262216	0.270186	0.282957	0.214213	0.203006	0.205481	0.148684	0.0556983	-0.0196821	-0.0516312	-0.057433	-0.0695764	-0.0714038	-0.0426167	-0.0330518	-0.015505	-0.000490234
	Participant 3	-0.0219921	-0.0202812	0.0490377	0.12179	0.172146	0.204626	0.221679	0.220871	0.21447	0.213456	0.212739	0.201869	0.214331	0.19748	0.197008	0.196899	0.200858	0.147617	0.0747881	0.00157233	-0.0365041	-0.0166598	0.00944716	0.0237813	0.0117543	0.00207982	-0.0105328
	Participant 4	0.0120116	0.0352475	0.0873236	0.149639	0.185401	0.211148	0.229957	0.225915	0.20334	0.216349	0.182307	0.17105	0.176604	0.147578	0.13977	0.159952	0.119269	0.0387259	-0.0294729	-0.0602803	-0.0469765	-0.0329869	-0.0026602	0.0137014	-0.00145889	-0.0151291	-0.00597117
	Participant 5	-0.00829265	-0.00908531	0.049413	0.12026	0.143268	0.140239	0.170172	0.157679	0.180032	0.177799	0.131039	0.123472	0.124981	0.0839827	0.0980985	0.111466	0.0580838	-0.0262481	-0.0834974	-0.100058	-0.0643082	-0.0350531	-0.0377052	-0.0443279	-0.0187827	-0.0131886	0.00119466
	Participant 6	-0.0162098	0.0168397	0.0668828	0.112858	0.138475	0.158285	0.180977	0.182602	0.164447	0.162979	0.145025	0.132515	0.138352	0.126264	0.143563	0.168504	0.153132	0.0839033	0.0175036	-0.00795628	-0.0437579	-0.0498383	-0.0126613	7.01426e-05	0.000406182	0.00476102	0.0157638
	Participant 7	-0.223658	-0.1254	-0.062586	0.103878	0.131622	0.19405	0.234157	0.0609045	0.152404	0.183729	0.195947	0.172113	0.25167	0.217534	0.103552	-0.00143288	0.0264542	-0.00554875	-0.100259	-0.213505	-0.251753	-0.249382	-0.134662	-0.105269	-0.0584708	0.0596654	0.0803343
	Participant 8	0.0165423	-0.00745219	0.0587074	0.188649	0.239986	0.230748	0.21545	0.159782	0.158177	0.190388	0.1282	0.124374	0.154574	0.178317	0.156622	0.214441	0.151922	0.0412175	-0.097042	-0.0392264	-0.0330382	-0.0307821	-0.0261868	-0.0261939	-0.06453	0.0123756	-0.0157203
	Participant 9	-0.0108103	-0.00750697	0.084058	0.149565	0.160925	0.185636	0.198381	0.155445	0.169203	0.176461	0.121062	0.149701	0.17483	0.128846	0.150249	0.170027	0.103391	0.0263875	-0.0288851	-0.0159307	-0.000615417	-0.0123922	-0.0313403	-0.019951	-0.000955034	-0.000658266	-0.00013858
	Participant 10	0.0181089	0.0490007	0.145896	0.215342	0.233058	0.2479	0.253811	0.219247	0.226521	0.223002	0.186128	0.203075	0.217265	0.183997	0.195493	0.204373	0.154809	0.0397371	-0.0517782	-0.0775303	-0.0546867	-0.025235	-0.0181391	-0.0183964	-0.0167299	-0.00299366	-0.00517837
	Participant 11	0.0306058	0.0560679	0.104591	0.157991	0.189131	0.204203	0.206108	0.187591	0.165077	0.17658	0.157295	0.145257	0.165981	0.148187	0.132819	0.160854	0.127069	0.0456371	-0.041236	-0.0737543	-0.0499326	-0.0317345	-0.0449475	-0.0564954	-0.0561438	-0.0308223	-0.0135828
	Participant 12	0.00503188	0.0227955	0.0797217	0.169458	0.207338	0.244303	0.278933	0.259912	0.209702	0.247402	0.241412	0.27352	0.287523	0.224413	0.172573	0.164202	0.123036	0.0789082	0.076605	0.0681578	0.00927275	-0.0324564	-0.023347	-0.0147444	-0.0112203	-0.00470148	0.0363611
	Participant 13	0.00745804	0.0298752	0.0992394	0.142474	0.136654	0.130737	0.139095	0.121749	0.127222	0.157626	0.126219	0.122941	0.147132	0.128862	0.124006	0.159837	0.106318	0.000261972	-0.0311943	-0.0215303	-0.0128498	-0.0163242	-0.0207947	-0.00349607	0.00974712	0.00204804	0.00246281
	Participant 14	0.0307401	0.0499189	0.110739	0.157717	0.164813	0.173715	0.181689	0.153844	0.137086	0.139498	0.10676	0.117513	0.139904	0.129141	0.128712	0.13897	0.113492	0.0390928	-0.0366675	-0.0728391	-0.0659567	-0.055097	-0.0504609	-0.0525708	-0.0239434	-0.00195714	-0.000615287
	Participant 15	0.033086	0.014428	0.0245022	0.0961143	0.124585	0.142229	0.162628	0.157459	0.154754	0.174095	0.162721	0.143873	0.152997	0.13313	0.109675	0.100059	0.10976	0.103198	0.0578626	0.00452953	-0.0144759	-0.0116832	-0.0272506	-0.0446687	-0.0342896	-0.00986792	-0.00351363
	Participant 16	0.0353091	0.0319979	0.105927	0.165582	0.161013	0.150659	0.158232	0.124511	0.103401	0.115099	0.0729413	0.080594	0.111261	0.0622695	0.0613367	0.0761779	0.0346836	-0.040015	-0.080622	-0.0522496	-0.0218522	-0.00876415	-0.0217539	-0.0278762	-0.0157293	-0.0178249	-0.0177609
	Participant 17	-0.00572762	0.0182884	0.100356	0.153896	0.14229	0.1513	0.173595	0.14627	0.16514	0.172953	0.132524	0.158001	0.157542	0.132783	0.137393	0.151337	0.0971333	0.0126	-0.0403253	-0.0540607	-0.0479939	-0.0326138	-0.0260741	-0.0351003	-0.0380772	-0.0413584	-0.0299285
	Participant 18	-0.00104325	0.0157935	0.136049	0.277565	0.314299	0.338085	0.348523	0.287027	0.282584	0.289479	0.240519	0.249192	0.257055	0.201897	0.198848	0.21961	0.143126	0.0221516	-0.0517092	-0.0269294	-0.0111776	-0.0187238	-0.0145279	-0.0032876	-0.00790808	-0.00701645	-0.00307017
	Participant 19	-0.0134109	0.0178081	0.125079	0.25006	0.297136	0.339409	0.36052	0.335961	0.352274	0.361203	0.326698	0.315271	0.330666	0.295804	0.265359	0.293792	0.259178	0.150965	0.0443871	0.00514379	0.01591	0.0194461	-0.00293293	-0.000840326	-0.00649128	-0.0178169	-0.00522578
	Participant 20	0.00665374	0.0260959	0.0940677	0.161574	0.176188	0.178625	0.206172	0.178644	0.178617	0.182753	0.142725	0.150644	0.171565	0.144719	0.138031	0.166693	0.133687	0.0513906	-0.033216	-0.0530312	-0.0342576	-0.0220913	-0.0318517	-0.0307785	-0.0359892	-0.0340622	-0.0193397
	Participant 21	0.0612831	0.0483793	0.100713	0.128034	0.146037	0.185368	0.254112	0.236928	0.275212	0.329747	0.200238	0.197152	0.234443	0.184685	0.212733	0.244697	0.165031	0.0375575	-0.024591	-0.0654211	-0.0743301	-0.0616076	-0.0972375	-0.0766884	-0.0546054	0.00883266	-0.0223013
	Participant 22	0.011436	0.010607	0.0803568	0.139007	0.149436	0.179156	0.182957	0.142993	0.158045	0.149637	0.11377	0.141349	0.141232	0.0568248	0.0632847	0.116425	0.113326	0.0234222	-0.0146498	-0.0110935	-0.0202962	-0.0566177	-0.0460621	-0.01714	-0.0247266	-0.00594351	-0.0123937
	Participant 23	0.00284	-0.0061188	0.0630051	0.130441	0.158396	0.181492	0.196769	0.160875	0.159477	0.17127	0.111437	0.126191	0.136998	0.0924538	0.108291	0.123423	0.0898163	0.0235073	-0.0540716	-0.0881351	-0.0639353	-0.0382765	-0.034757	-0.0400665	-0.0363374	-0.0298787	-0.010691
	Participant 24	-0.0609048	-0.0507918	0.0031587	0.0980647	0.167094	0.219708	0.263819	0.255634	0.252625	0.274351	0.253269	0.252356	0.282672	0.25253	0.23465	0.229441	0.189738	0.0923617	-0.0014838	-0.0460945	-0.0697026	-0.0625039	-0.0799073	-0.0921771	-0.073233	-0.026259	0.0261539

## Sheet: Fig 2b
Figure 2b (Background connectivity)
For both the left and right hippocampus, background connectivity with EVC was stronger for predictive vs. nonpredictive actions three days after training but not immediately after training.
	ROIs	Left Hipp / EVC	Left Hipp / EVC	Left Hipp / EVC	Left Hipp / EVC	Right Hipp / EVC	Right Hipp / EVC	Right Hipp / EVC	Right Hipp / EVC
	Timescale	No delay	No delay	3-day delay	3-day delay	No delay	No delay	3-day delay	3-day delay
	Predictiveness	Predictive	Nonpredictive	Predictive	Nonpredictive	Predictive	Nonpredictive	Predictive	Nonpredictive
	Participant 1	0.758839	0.712376	0.649757	0.597107	0.525923	0.598304	0.520407	0.444934
	Participant 2	-0.104691	0.151573	0.0198553	0.0581491	-0.0478214	0.0957222	0.0564648	0.0497418
	Participant 3	0.0379365	0.0412646	0.116009	-0.0228817	0.0980771	0.0277375	0.0892362	-0.0180499
	Participant 4	0.0347168	0.0540983	0.0332815	0.026418	0.0293484	-0.0395963	0.130297	0.0691535
	Participant 5	0.137909	0.240981	0.163549	0.295078	0.128254	0.251918	0.087665	0.325772
	Participant 6	0.177399	0.31724	0.355505	0.1655	0.202154	0.386466	0.381222	0.305938
	Participant 7	0.197629	0.175042	0.283558	0.301329	0.24353	0.222265	0.314244	0.236786
	Participant 8	0.428534	0.313051	0.231806	0.238414	0.27686	0.265162	0.0159458	0.256834
	Participant 9	0.215377	0.122168	0.193269	0.0498074	0.151337	0.145902	0.302056	0.0449488
	Participant 10	0.222644	0.00876165	0.0316102	-0.0328784	0.168244	0.0635368	0.191375	-0.113637
	Participant 11	-0.178624	-0.0590044	-0.00552216	-0.216913	-0.0480954	0.00861633	-0.0524879	-0.190677
	Participant 12	-0.0372865	-0.138598	-0.135931	-0.103243	-0.073924	-0.125589	-0.140914	-0.221086
	Participant 13	0.0959099	0.0497729	0.161334	0.221346	0.110874	0.0621308	0.206021	0.190225
	Participant 14	0.201274	0.295207	0.203256	0.146873	0.290763	0.224463	0.232769	0.244375
	Participant 15	0.069134	0.0332129	0.0955706	0.0365224	0.085047	0.0237369	-0.00884054	0.0760217
	Participant 16	0.244619	0.131535	0.192878	-0.00949625	0.311106	0.156717	0.241861	0.0552156
	Participant 17	0.0068008	0.12062	0.154312	0.153943	0.0287629	0.118013	0.192267	0.15203
	Participant 18	0.0609731	0.222358	0.0225055	-0.00354112	0.083367	0.204854	0.0486973	0.147199
	Participant 19	0.255171	0.204549	0.222239	0.280073	0.256783	0.237977	0.310927	0.312496
	Participant 20	0.119793	0.0613896	0.142963	0.170338	0.130138	0.17365	0.270199	0.0105974
	Participant 21	0.387527	0.244849	0.500887	0.178384	0.329499	0.244805	0.55454	0.10115
	Participant 22	0.244757	0.16551	0.31233	0.0639206	0.223536	0.105397	0.342922	0.0248334
	Participant 23	-0.020429	-0.104637	0.124356	-0.09067	-0.00427499	-0.164101	0.0150798	-0.113881
	Participant 24	-0.046556	0.0244656	0.0817714	-0.0657879	-0.124591	0.0848668	0.00781147	-0.0155449

## Sheet: Fig 2c
Figure 2c (Control correlations across matched runs)
Control correlations across runs with matching stimuli and timing did not differ between any of the conditions.
	ROIs	Left Hipp / EVC	Left Hipp / EVC	Left Hipp / EVC	Left Hipp / EVC	Right Hipp / EVC	Right Hipp / EVC	Right Hipp / EVC	Right Hipp / EVC
	Timescale	No delay	No delay	3-day delay	3-day delay	No delay	No delay	3-day delay	3-day delay
	Predictiveness	Predictive	Nonpredictive	Predictive	Nonpredictive	Predictive	Nonpredictive	Predictive	Nonpredictive
	Participant 1	-0.161566	0.120253	0.0215476	0.0728674	-0.240157	0.0658186	0.0813173	0.00348487
	Participant 2	0.117951	-0.0412987	0.0789153	-0.0829228	0.15878	-0.0463258	-0.0228067	-0.058969
	Participant 3	-0.155002	0.0139233	-0.00312539	-0.0960931	-0.092466	0.105028	0.00568265	-0.0861853
	Participant 4	0.0604004	0.0383238	0.119617	0.0296428	-0.0339667	0.0121369	0.0913456	0.0111336
	Participant 5	-0.098221	-0.0887833	0.0725731	-0.0115102	-0.207275	-0.0388076	0.0709324	-0.0642578
	Participant 6	-0.136105	-0.0942704	-0.084296	-0.083737	-0.00572317	-0.0333664	-0.10224	-0.106623
	Participant 7	0.0451572	0.0885974	0.115234	0.0217387	0.0385749	0.00603893	0.163042	-0.0162859
	Participant 8	0.0790571	-0.0833461	0.0522	0.0490343	-0.0644486	-0.0959256	0.0520902	0.149019
	Participant 9	0.00324038	0.0329632	0.0691673	-0.0942421	-0.0750434	0.0742621	0.033274	-0.0957265
	Participant 10	-0.106168	-0.0991852	-0.100947	-0.0632425	0.0834014	-0.144183	-0.149471	-0.0443514
	Participant 11	0.0932398	0.0902254	0.057178	-0.0528912	0.084774	-2.36822e-05	0.10887	-0.0353156
	Participant 12	-0.0276748	-0.0654528	0.0297729	0.0339696	-0.0546157	-0.0797959	0.00336642	-0.00480774
	Participant 13	-0.0576881	-0.0819903	-0.140903	-0.028533	-0.115656	-0.00235151	-0.108132	0.000177638
	Participant 14	0.0229234	0.0292263	0.00178235	0.178258	0.0382549	0.0215123	0.032001	0.14677
	Participant 15	-0.210074	-0.0321561	-0.0457419	-0.0779276	-0.164666	-0.0243003	-0.148116	-0.0762186
	Participant 16	-0.0493368	-0.0847451	0.0421428	-0.0103643	-0.0142469	-0.0568908	0.0400877	-0.0296185
	Participant 17	0.0303613	-0.0392053	-0.183337	-0.0281232	0.0173254	0.118001	-0.0477036	-0.0869421
	Participant 18	0.150677	0.0456494	-0.0302259	-0.00741168	0.178628	0.119896	-0.0853695	-0.0380514
	Participant 19	0.0549729	0.0103928	-0.0235757	0.0381386	0.162782	0.0514185	-0.0885066	-0.0925562
	Participant 20	-0.00472948	-0.030977	0.0702918	-0.102081	-0.0327137	0.0254885	0.0501096	-0.0871021
	Participant 21	0.0048215	0.0900286	-0.17497	-0.0202931	0.154569	0.0468774	-0.120598	-0.00573785
	Participant 22	-0.169814	-0.00618954	0.0408382	0.0292469	0.0346167	-0.0271801	0.0417436	0.0433075
	Participant 23	0.0423409	0.0286144	0.191823	-0.0591529	0.0226074	0.00284388	0.122131	-0.0115803
	Participant 24	0.165347	-0.017939	-0.0720848	0.0462457	0.131988	-0.0758323	-0.0997522	0.0264079

## Sheet: Fig 3b
Figure 3b (Specificity within V1/V2 after no delay)
Immediately after training, hippocampal background connectivity with EVC was equivalent for predictive and nonpredictive actions across a wide range of ROI sizes.
	# of V1/V2 voxels	top 50	top 50	top 100	top 100	top 500	top 500	top 1000	top 1000	top 5000	top 5000	all V1/V2	all V1/V2
	Predictiveness	Predictive	Nonpredictive	Predictive	Nonpredictive	Predictive	Nonpredictive	Predictive	Nonpredictive	Predictive	Nonpredictive	Predictive	Nonpredictive
	Participant 1	0.457312	0.563355	0.488274	0.584381	0.578333	0.633179	0.610368	0.6431	0.687615	0.690608	0.779962	0.711476
	Participant 2	-0.0183123	0.146111	-0.0392755	0.130372	-0.0804455	0.112044	-0.0909299	0.105348	0.0399924	0.241628	0.125303	0.270482
	Participant 3	-0.0216233	-0.103574	-0.0102978	-0.0627956	0.000734185	-0.0188557	0.0119559	-0.00340043	0.133451	0.102822	0.219197	0.226473
	Participant 4	-0.0469343	-0.0482818	-0.0424165	-0.0421356	-0.0116062	-0.0251915	0.00986375	-0.0174981	0.088718	0.07331	0.127883	0.162669
	Participant 5	0.0920563	0.180037	0.100016	0.187931	0.113982	0.213141	0.125901	0.231618	0.138881	0.208164	0.0877996	0.103061
	Participant 6	0.159503	0.337333	0.167016	0.34067	0.166273	0.344931	0.175512	0.347046	0.217069	0.377775	0.198044	0.333565
	Participant 7	0.157481	0.0742654	0.195896	0.107868	0.233098	0.179586	0.245482	0.211051	0.252736	0.262605	0.368451	0.36286
	Participant 8	0.213794	0.251039	0.225734	0.266719	0.32473	0.289029	0.379734	0.288432	0.393789	0.286322	0.378664	0.412436
	Participant 9	0.196687	0.0937742	0.200782	0.107997	0.176292	0.137954	0.178458	0.151099	0.239902	0.15372	0.272912	0.134952
	Participant 10	0.171081	0.0437056	0.177939	0.03779	0.168586	0.024943	0.177309	0.0245022	0.239098	0.0580437	0.243853	0.0653571
	Participant 11	-0.0317194	-0.00523783	-0.0400021	-0.0110417	-0.072773	-0.0137594	-0.0908397	-0.0166584	-0.11233	-0.0342362	-0.0741203	-0.0469669
	Participant 12	-0.0706461	-0.160978	-0.0404721	-0.141869	-0.0336571	-0.125738	-0.0425186	-0.130405	0.028479	0.0068031	0.132894	0.138507
	Participant 13	-0.000370199	-0.0551291	0.013437	-0.0576327	0.0313782	-0.0473075	0.0535512	-0.0131241	0.169389	0.0990207	0.294277	0.252197
	Participant 14	0.171657	0.18848	0.19988	0.238406	0.210256	0.275901	0.225059	0.269979	0.31191	0.21299	0.281487	0.150881
	Participant 15	0.0627865	-0.00163815	0.0824441	0.0206992	0.0812069	0.0355528	0.0741881	0.0292173	0.0888394	0.0436402	0.275761	0.213515
	Participant 16	0.295222	0.140342	0.2975	0.125726	0.289225	0.122933	0.28495	0.12783	0.322402	0.202925	0.580419	0.491292
	Participant 17	0.1371	0.182816	0.101332	0.16308	0.0604369	0.133214	0.0482755	0.122819	0.0468653	0.139183	0.249019	0.245956
	Participant 18	-6.06877e-05	0.170437	0.00187645	0.175456	-0.0124479	0.16332	0.0124151	0.172691	0.100707	0.228345	0.351144	0.331883
	Participant 19	0.230857	0.196812	0.218947	0.189579	0.215109	0.186316	0.224454	0.186741	0.287616	0.262962	0.511519	0.423871
	Participant 20	0.0907474	0.0252375	0.091567	0.045606	0.0932967	0.0593482	0.0979207	0.0800068	0.135418	0.124901	0.28918	0.242187
	Participant 21	0.273189	0.223438	0.287574	0.226762	0.334361	0.245408	0.348096	0.245425	0.421473	0.284973	0.571135	0.51415
	Participant 22	0.197003	0.0836828	0.190799	0.0934361	0.197286	0.115819	0.21089	0.122415	0.245395	0.14988	0.304416	0.243036
	Participant 23	-0.00282043	-0.115422	-0.023058	-0.119926	-0.0127611	-0.13056	-0.0132029	-0.130972	0.0544948	-0.090205	0.17177	0.0468719
	Participant 24	-0.119124	0.139271	-0.113438	0.134085	-0.0816156	0.08377	-0.0748986	0.0706407	0.0798009	0.254246	0.234078	0.44956

## Sheet: Fig 3c
Figure 3c (Specificity with V1/V2 after the 3-day delay)
After the 3-day delay, hippocampal background connectivity was stronger for predictive than nonpredictive actions within EVC ROIs that ranged in volume from 50 voxels to 5,000 voxels but was not reliably different when all V1/V2 voxels were included.
	# of V1/V2 voxels	top 50	top 50	top 100	top 100	top 500	top 500	top 1000	top 1000	top 5000	top 5000	all V1/V2	all V1/V2
	Predictiveness	Predictive	Nonpredictive	Predictive	Nonpredictive	Predictive	Nonpredictive	Predictive	Nonpredictive	Predictive	Nonpredictive	Predictive	Nonpredictive
	Participant 1	0.448025	0.438054	0.468728	0.443335	0.563964	0.484832	0.581751	0.501767	0.625133	0.549577	0.735133	0.613775
	Participant 2	0.0299923	0.0265706	0.0240605	0.0236613	0.0167536	0.0267893	0.0247865	0.0345626	0.153735	0.157819	0.187059	0.199258
	Participant 3	-0.126332	-0.083113	-0.0838537	-0.0669742	-0.0283931	-0.0574561	0.0102941	-0.0509154	0.176409	0.0534354	0.262457	0.200446
	Participant 4	0.0059937	0.0252788	-0.00216147	0.0234844	0.0357062	0.0346596	0.0510797	0.0381823	0.129533	0.107328	0.174331	0.185738
	Participant 5	0.0785811	0.256977	0.094442	0.267464	0.111702	0.291246	0.122178	0.300664	0.0856063	0.330898	0.0424125	0.239402
	Participant 6	0.330216	0.189395	0.352423	0.187103	0.377257	0.211606	0.375994	0.22267	0.388259	0.258453	0.33347	0.264917
	Participant 7	0.259784	0.228489	0.299181	0.258886	0.341693	0.288043	0.344253	0.292699	0.302667	0.26245	0.392288	0.333831
	Participant 8	0.159808	0.235355	0.155948	0.23232	0.145143	0.246906	0.131389	0.253558	0.0485127	0.211628	0.19669	0.321845
	Participant 9	0.219531	-0.0157896	0.234644	-0.00190321	0.26181	0.0396259	0.263354	0.0496429	0.293758	0.0747281	0.258928	0.126842
	Participant 10	0.041835	-0.0448733	0.0553272	-0.0523679	0.0771469	-0.0734509	0.0940868	-0.073192	0.100499	-0.0980459	0.0554389	-0.110142
	Participant 11	-0.0523758	-0.195837	-0.0587121	-0.201878	-0.046871	-0.203632	-0.036561	-0.206813	-0.0378446	-0.199962	-0.120753	-0.124088
	Participant 12	-0.218567	-0.182805	-0.190568	-0.159794	-0.158031	-0.144326	-0.156267	-0.151959	0.0818823	0.00529847	0.256012	0.152715
	Participant 13	0.0896616	0.036645	0.101108	0.0546499	0.124713	0.0935096	0.147244	0.129319	0.213459	0.268256	0.310333	0.398709
	Participant 14	0.179247	0.136939	0.206727	0.156556	0.232285	0.174783	0.234386	0.18185	0.237065	0.266312	0.234253	0.279978
	Participant 15	0.0779473	0.000996267	0.0581991	0.00126166	0.0221738	0.0130349	0.0229607	0.0250164	0.0881921	0.0894062	0.263908	0.326133
	Participant 16	0.212523	-0.00649535	0.210515	-0.00537932	0.224298	0.00660558	0.222822	0.0108361	0.236872	0.0637324	0.525702	0.401505
	Participant 17	0.105496	0.174314	0.100098	0.149807	0.113064	0.117987	0.128768	0.124126	0.23826	0.208064	0.472914	0.399787
	Participant 18	-0.0353473	-0.0254064	-0.028632	-0.0134799	-0.0297058	-0.00332874	-0.0104169	0.0178711	0.0583432	0.0997192	0.392206	0.394219
	Participant 19	0.25123	0.29499	0.24421	0.288438	0.244914	0.284754	0.245146	0.283335	0.292277	0.322762	0.368292	0.413331
	Participant 20	0.170348	0.0629197	0.165194	0.0792589	0.161553	0.0875291	0.168096	0.0953173	0.210799	0.09431	0.346611	0.214746
	Participant 21	0.445507	0.158745	0.460386	0.162655	0.486499	0.172606	0.504658	0.158805	0.552334	0.143268	0.566566	0.311601
	Participant 22	0.237085	-0.0457313	0.254035	-0.022718	0.268875	0.00306326	0.280171	0.0159607	0.366908	0.0809444	0.483192	0.252571
	Participant 23	0.0193735	-0.116226	0.0269075	-0.111549	0.0349683	-0.119509	0.0442846	-0.124968	0.10981	-0.0262161	0.189631	0.141779
	Participant 24	0.0183914	-0.00498204	0.0270888	-0.00505529	0.0441426	-0.0140236	0.0496239	-0.0195281	0.185761	0.188674	0.314289	0.421577

## Sheet: Fig 5b
Figure 5b (Verbal predictions for nonpredictive actions)
Participants more consistently identified particular outcomes for nonpredictive cues and actions learned immediately beforehand than before the 3-day delay.
	Timescale	No delay	3-day delay
	Participant 1	100	100
	Participant 2	56.25	56.25
	Participant 3	87.5	75
	Participant 4	100	81.25
	Participant 5	100	87.5
	Participant 6	100	62.5
	Participant 7	100	100
	Participant 8	100	93.75
	Participant 9	100	93.75
	Participant 10	93.75	93.75
	Participant 11	100	68.75
	Participant 12	68.75	81.25
	Participant 13	81.25	68.75
	Participant 14	87.5	75
	Participant 15	100	93.75
	Participant 16	81.25	81.25
	Participant 17	100	81.25
	Participant 18	100	100
	Participant 19	93.75	100
	Participant 20	81.25	81.25
	Participant 21	100	81.25
	Participant 22	100	87.5
	Participant 23	100	68.75
	Participant 24	62.5	50

## Sheet: Fig 5c
Figure 5c (Background connectivity for nonpredictive actions)
Participants who consistently mapped nonpredictive cues and actions to particular outcomes showed greater background connectivity for these nonpredictive events after the 3-day delay.
	Timescale	No delay	No delay	3-day delay	3-day delay
	Consistency	100% consistent	Inconsistent	100% consistent	Inconsistent
	Participant 1	0.65534	NaN	0.52102	NaN
	Participant 2	NaN	0.123648	NaN	0.0539455
	Participant 3	NaN	0.034501	NaN	-0.0204658
	Participant 4	0.00725102	NaN	NaN	0.0477858
	Participant 5	0.24645	NaN	NaN	0.310425
	Participant 6	0.351853	NaN	NaN	0.235719
	Participant 7	0.198654	NaN	0.269058	NaN
	Participant 8	0.289106	NaN	NaN	0.247624
	Participant 9	0.134035	NaN	NaN	0.0473781
	Participant 10	NaN	0.0361492	NaN	-0.0732575
	Participant 11	-0.025194	NaN	NaN	-0.203795
	Participant 12	NaN	-0.132094	NaN	-0.162164
	Participant 13	NaN	0.0559519	NaN	0.205786
	Participant 14	NaN	0.259835	NaN	0.195624
	Participant 15	0.0284749	NaN	NaN	0.0562721
	Participant 16	NaN	0.144126	NaN	0.0228597
	Participant 17	0.119317	NaN	NaN	0.152986
	Participant 18	0.213606	NaN	0.0718289	NaN
	Participant 19	NaN	0.221263	0.296285	NaN
	Participant 20	NaN	0.11752	NaN	0.0904676
	Participant 21	0.244827	NaN	NaN	0.139767
	Participant 22	0.135454	NaN	NaN	0.044377
	Participant 23	-0.134369	NaN	NaN	-0.102275
	Participant 24	NaN	0.0546662	NaN	-0.0406664

## Sheet: Fig 6a
Figure 6a (Hippocampus leads EVC)
Hippocampus leads EVC: For each block we computed the correlation between earlier background activity in the hippocampus (0–33 s) with later background activity in EVC (1.5–34.5 s); a similar pattern of results emerged as for non-shifted background connectivity.
	Timescale	No delay	No delay	3-day delay	3-day delay
	Predictiveness	Predictive	Nonpredictive	Predictive	Nonpredictive
	Participant 1	0.128208	0.187346	0.186409	0.0924749
	Participant 2	-0.0907596	0.0495547	0.102174	0.0652681
	Participant 3	0.159071	0.0711358	0.126795	0.00267911
	Participant 4	0.194763	0.0580944	-0.00469875	0.109698
	Participant 5	-0.0496723	0.12447	-0.0383719	0.0132288
	Participant 6	0.100684	0.0616944	0.17461	0.116228
	Participant 7	-0.0156527	0.138076	0.0462292	-0.0285904
	Participant 8	0.0955735	0.112687	0.103458	0.0512394
	Participant 9	0.0848554	0.0849948	0.103312	0.0051082
	Participant 10	0.0488547	-0.0598116	0.192693	0.016325
	Participant 11	-0.00856264	0.00865515	0.0257891	-0.0516455
	Participant 12	0.107432	-0.0604615	0.0198711	0.0286404
	Participant 13	0.133518	0.216342	0.196057	0.167799
	Participant 14	0.0493701	0.124577	0.143852	0.150327
	Participant 15	0.000272792	0.0888877	0.0407454	-0.0010734
	Participant 16	0.30062	0.15337	0.222562	0.11902
	Participant 17	0.143322	0.082345	0.288179	0.0933021
	Participant 18	0.0780224	0.0900842	0.125655	0.195078
	Participant 19	0.121765	-0.0217525	0.0939173	0.103208
	Participant 20	-0.00292556	0.139766	0.190992	0.186102
	Participant 21	0.196652	0.143044	0.118061	0.0780602
	Participant 22	0.0076929	0.125115	0.149449	0.040441
	Participant 23	0.0331125	0.0150761	0.152263	0.00606298
	Participant 24	-0.0594169	-0.00746826	0.0576417	0.117499

## Sheet: Fig 6b
Figure 6b (EVC leads hippocampus)
EVC leads hippocampus: For each block we correlated earlier background activity in EVC (0–33 s) with later background activity in the hippocampus (1.5–34.5 s); there were no reliable differences among conditions.
	Timescale	No delay	No delay	3-day delay	3-day delay
	Predictiveness	Predictive	Nonpredictive	Predictive	Nonpredictive
	Participant 1	0.0243479	0.127393	0.214264	0.134908
	Participant 2	-0.0871442	-0.0962092	-0.0150657	-0.0666785
	Participant 3	0.018362	-0.0554308	-0.0617388	-0.125987
	Participant 4	0.0191225	-0.0347609	-0.0584724	-0.0107454
	Participant 5	-0.0139734	0.11302	0.0722967	0.19243
	Participant 6	-0.169561	0.0320025	0.075186	0.0479067
	Participant 7	0.11089	-0.137944	-0.0486565	0.0857533
	Participant 8	-0.00281755	0.00776235	-0.00838178	0.0325059
	Participant 9	0.0151953	0.0214669	0.177865	-0.0155028
	Participant 10	0.0803359	-0.0718239	-0.00789259	-0.0550804
	Participant 11	-0.000787221	0.1089	0.0732792	-0.0587088
	Participant 12	-0.201825	-0.25651	-0.389019	-0.305269
	Participant 13	0.0343409	-0.0688038	-0.0317788	0.0447147
	Participant 14	-0.0489751	-0.0127988	0.00300968	0.0714884
	Participant 15	-0.130035	-0.215905	-0.0886707	-0.00263333
	Participant 16	0.0789634	-0.0617237	0.177215	-0.0415824
	Participant 17	-0.0303905	-0.114454	-0.043156	-0.0135552
	Participant 18	-0.0825482	0.00610325	0.0156833	-0.129173
	Participant 19	-0.0112184	-0.20803	-0.119828	-0.0019659
	Participant 20	0.00635291	0.09937	-0.0121101	0.0210751
	Participant 21	0.101821	-0.0686862	0.19282	-0.190269
	Participant 22	0.0514664	-0.110617	-0.00843952	-0.0877046
	Participant 23	0.0652614	-0.112096	0.195733	0.0857627
	Participant 24	-0.356629	-0.198465	-0.204197	-0.132821

[truncated: 8 more sheets: Fig 7a, Fig 7b, Supplementary Fig 1a, Supplementary Fig 1b, Supplementary Fig 2b, Supplementary Fig 2c, Supplementary Fig 3a, Supplementary Fig 3b]
